# Supplementary material for: Stabilization of N6 and N8 anionic units and 2D polynitrogen layers in high-pressure scandium polynitrides
Source: Nat Commun. 2024 Mar 12;15:2244. doi: 10.1038/s41467-024-46313-9 (PMC11636835; doi:10.1038/s41467-024-46313-9)
Supplement: Supplementary file 3 — Source Data [file 41467_2024_46313_MOESM3_ESM.zip]

Archive with 21 entries (21 files):
- Sc2N8_78GPa_final.fcf
- Sc2N8_96GPa_checkcif.pdf
- Sc2N8_96GPa_final.cif
- Sc2N8_96GPa_final.fcf
- Sc4N3_125GPa.cif
- Sc4N3_125GPa.fcf
- Sc4N3_125GPa_checkcif.pdf
- ScN_50GPa.cif
- ScN_50GPa.fcf
- ScN_50GPa_checkcif.pdf
- ScN5_96GPa_checkcif.pdf
- ScN5_96GPa_final.cif
- ScN5_96GPa_final.fcf
- ScN5_125GPa_checkcif.pdf
- ScN5_125GPa_final.cif
- ScN5_125GPa_final.fcf
- Sc2N6_78GPa_checkcif.pdf
- Sc2N6_78GPa_final.cif
- Sc2N6_78GPa_final.fcf
- Sc2N8_78GPa_checkcif.pdf
- Sc2N8_78GPa_final.cif
