# Supplementary material for: Stabilization of N6 and N8 anionic units and 2D polynitrogen layers in high-pressure scandium polynitrides
Source: Nat Commun. 2024 Mar 12;15:2244. doi: 10.1038/s41467-024-46313-9 (PMC11636835; doi:10.1038/s41467-024-46313-9)
Supplement: Supplementary file 3 — Source Data [file 41467_2024_46313_MOESM3_ESM.zip › Sc2N8_78GPa_final.fcf]

#
# h,k,l, Fc-squared, Fo-squared, sigma(Fo-squared), status flag
#
data_Sc2N8_78GPa
_shelx_title ' Sc2N8_78GPa_a.res in P2(1)/c'
_shelx_refln_list_code          4
_shelx_F_calc_maximum       56.46
_exptl_crystal_F_000       196.00
_reflns_d_resolution_high  0.4308

loop_
 _space_group_symop_operation_xyz
 'x, y, z'
 '-x, y+1/2, -z+1/2'
 '-x, -y, -z'
 'x, -y-1/2, z-1/2'

_cell_length_a     3.3278
_cell_length_b     5.6802
_cell_length_c     7.3964
_cell_angle_alpha  90.000
_cell_angle_beta   98.905
_cell_angle_gamma  90.000

_shelx_F_squared_multiplier     1.000

loop_
 _refln_index_h
 _refln_index_k
 _refln_index_l
 _refln_F_squared_calc
 _refln_F_squared_meas
 _refln_F_squared_sigma
 _refln_observed_status
  -1   1   1        556.58        550.29         7.16 o
  -2   3   1        440.50        431.61         5.99 o
  -1   3   1         23.22         32.43         1.98 o
  -3   4   1          3.36          6.06         1.90 o
  -4   5   1         36.46         28.37         2.32 o
  -2   8   1          1.22          4.59         3.54 o
   2   9   1        149.39        102.61         3.01 o
  -1   0   2       1827.92       2063.90        18.19 o
   0   0   2         91.64        101.55         2.62 o
  -1   1   2         63.34         68.92         1.41 o
   0   1   2        325.01        345.22         3.56 o
  -2   2   2          2.44          1.21         1.79 o
  -1   2   2        490.46        570.01         5.78 o
   0   2   2         17.17         16.98         1.97 o
   1   2   2          0.90          2.07         1.59 o
  -3   3   2        591.84        437.09         6.47 o
  -2   3   2        251.86        255.72         3.14 o
  -1   3   2         58.23         64.29         2.94 o
   1   3   2       1337.23       1299.73        11.65 o
   2   3   2        659.03        614.67         9.19 o
  -3   4   2          0.04          2.02         2.62 o
  -2   4   2       1300.55       1282.53        16.23 o
  -1   4   2        627.28        630.86        10.07 o
   1   4   2         18.87         16.44         1.89 o
   2   4   2       1451.59       1465.28        18.27 o
  -4   5   2         73.92         63.91         3.40 o
  -3   5   2         79.20         81.90         3.56 o
   1   5   2         56.34         51.33         2.26 o
  -4   6   2         49.97         45.50         3.56 o
  -2   6   2         14.90          8.16         2.54 o
  -2   7   2        115.70        106.66         3.74 o
  -2   8   2        158.94        138.09         4.97 o
   2   9   2         45.15         27.84         3.08 o
  -2   1   3          0.94          1.79         2.09 o
  -1   1   3        422.71        451.62         5.05 o
   0   1   3       3187.55       3610.61        26.25 o
   1   1   3        440.05        445.93         8.22 o
  -2   2   3       1166.74       1174.14        11.13 o
  -1   2   3       1857.38       1889.79        17.40 o
   0   2   3        886.58        945.23        12.54 o
   1   2   3       1119.07       1066.87        10.48 o
  -3   3   3        118.00        117.10         3.69 o
  -2   3   3        200.57        190.61         3.03 o
  -1   3   3         59.59         57.87         2.91 o
   0   3   3       1346.76       1263.34        16.62 o
   1   3   3        242.60        242.93         3.40 o
  -4   4   3          0.28          1.23         2.92 o
  -3   4   3          1.07         -0.03         3.38 o
  -2   4   3          0.54         -1.48         2.38 o
  -1   4   3        301.72        284.44         6.63 o
   1   4   3          3.64          3.73         2.72 o
   2   4   3         20.03         16.08         2.72 o
   3   4   3         16.55         16.52         4.22 o
  -5   5   3         25.14         19.78         3.42 o
  -4   5   3        186.22        195.18         5.24 o
  -3   5   3        210.58        206.54         5.45 o
  -2   5   3          1.93          4.00         2.85 o
   1   5   3        569.83        529.10         7.89 o
   2   5   3         58.92         50.57         2.15 o
   3   5   3        104.07         96.34         3.33 o
  -4   6   3          0.85         -1.83         4.19 o
  -2   6   3        216.89        187.06         4.71 o
   1   6   3        598.18        554.65         8.23 o
   2   6   3        510.08        461.75         7.90 o
   4   6   3          2.33          1.16         2.49 o
  -3   7   3        136.66        173.68         4.57 o
  -2   7   3         22.37         21.40         3.72 o
   1   7   3        136.98        145.23         4.59 o
   2   7   3          3.40          6.11         3.41 o
  -3   8   3         12.35         15.18         3.41 o
  -2   8   3          0.03         -2.83         4.55 o
   2   8   3         14.84         13.25         3.54 o
  -3   9   3        142.97        188.93         5.23 o
   2   9   3          1.09          4.05         4.00 o
  -2   0   4       1738.32       1591.54        21.00 o
  -1   0   4       1743.97       2028.42        26.47 o
   0   0   4       1784.50       1967.36        26.02 o
  -2   1   4         28.47         29.96         2.20 o
  -1   1   4       1207.08       1307.54         8.95 o
   0   1   4        233.61        198.42         4.37 o
   1   1   4        212.43        218.82         4.95 o
  -3   2   4         16.92         13.06         2.82 o
  -2   2   4        183.56        177.13         3.34 o
  -1   2   4         48.09         55.12         3.16 o
   0   2   4          1.70          3.00         1.95 o
   1   2   4         44.47         53.25         3.15 o
  -2   3   4         66.19         58.97         2.61 o
  -1   3   4        757.67        726.09        11.86 o
   0   3   4        569.03        537.09         5.92 o
   1   3   4         51.35         45.51         2.61 o
  -4   4   4          5.17          4.79         3.71 o
  -3   4   4        286.24        301.53         6.80 o
  -2   4   4        990.96       1023.32        14.18 o
  -1   4   4        116.06        128.63         5.83 o
   0   4   4         99.03         91.52         3.88 o
   1   4   4        803.74        750.95         7.71 o
   2   4   4        423.28        459.21         7.76 o
   3   4   4         42.85         42.38         4.95 o
  -5   5   4        131.49        127.34         5.17 o
  -4   5   4         96.09         89.64         5.07 o
  -3   5   4         11.05         13.69         2.70 o
  -2   5   4          0.31          1.48         3.46 o
   1   5   4         24.96         19.94         3.56 o
   2   5   4          3.18          3.50         2.41 o
   3   5   4        312.73        331.43         6.25 o
  -4   6   4         42.30         48.05         5.21 o
  -3   6   4          8.36         10.63         2.81 o
  -2   6   4         75.78         70.04         4.35 o
   1   6   4          7.36          5.41         3.47 o
   2   6   4         37.03         31.44         5.13 o
   3   6   4         44.56         40.93         2.45 o
  -3   7   4        115.88        112.47         3.95 o
   1   7   4         54.60         45.30         4.01 o
   2   7   4         81.98         73.16         4.83 o
  -3   8   4          4.87          1.43         3.65 o
  -2   8   4        331.06        357.15         8.24 o
   1   8   4         36.47         43.10         4.81 o
   2   8   4        164.65        156.35         5.66 o
  -3   9   4         26.11         28.53         4.51 o
   2   9   4         57.02         56.78         5.72 o
  -3   1   5         89.21         65.50         3.55 o
  -2   1   5        558.65        601.87         6.92 o
  -1   1   5        677.99        735.87         9.83 o
   0   1   5        532.91        575.29         5.31 o
   1   1   5        230.39        242.07         6.06 o
  -3   2   5        681.32        621.22        10.21 o
  -2   2   5        320.81        346.80         5.10 o
  -1   2   5         45.06         46.08         2.10 o
   0   2   5       1026.16       1087.20         9.40 o
   1   2   5       1002.30       1030.76        11.11 o
  -4   3   5         74.94         62.62         4.16 o
  -3   3   5         21.18         19.02         3.48 o
  -2   3   5        533.13        528.23         6.80 o
  -1   3   5        208.61        210.15         5.18 o
   0   3   5         85.23         76.43         2.86 o
   1   3   5         10.63         16.18         2.98 o
  -4   4   5         28.11         25.64         4.85 o
  -3   4   5         16.11         19.91         4.99 o
  -1   4   5        206.43        205.08         7.09 o
   0   4   5          4.88          4.25         4.03 o
   1   4   5         72.27         72.63         5.03 o
   3   4   5         80.20         93.69         5.72 o
  -5   5   5        105.56        119.84         6.06 o
  -4   5   5        206.79        202.63         6.60 o
  -3   5   5          1.08          2.03         2.83 o
  -2   5   5        141.17        147.17         9.35 o
   0   5   5        153.65        152.33         5.11 o
   1   5   5          0.52          3.11         2.53 o
   2   5   5        105.44        102.36         3.32 o
   3   5   5        468.38        504.05         8.79 o
  -4   6   5         21.00          7.66         5.70 o
  -3   6   5        675.90        739.79         8.71 o
  -2   6   5        385.45        371.55         7.83 o
   1   6   5        564.69        510.32         9.14 o
   2   6   5        306.96        290.76         4.53 o
   3   6   5         19.49         18.90         2.95 o
  -4   7   5         21.67         30.18         8.35 o
  -3   7   5          6.04          4.70         3.55 o
  -2   7   5         23.91         27.19         5.05 o
   1   7   5         25.69         22.18         4.49 o
   2   7   5         66.63         54.46         5.81 o
  -3   8   5         24.48         27.86         4.16 o
  -2   8   5         19.44         21.27         5.86 o
   1   8   5          3.22          5.47         4.92 o
   2   8   5         32.10         23.19         5.81 o
  -3   9   5          0.23         -0.90         5.31 o
   1   9   5          4.84         16.09         6.58 o
   2   9   5        178.43        174.23         8.06 o
  -2   0   6        534.98        571.75         7.21 o
  -1   0   6        197.66        223.94         7.28 o
   0   0   6        902.43        978.41        15.54 o
   1   0   6        292.82        314.41         9.69 o
  -3   1   6        324.39        287.50         6.64 o
  -2   1   6        364.93        380.91         6.39 o
  -1   1   6        127.34        142.23         4.07 o
   0   1   6        846.74        879.58         7.50 o
   1   1   6        668.62        676.79         9.53 o
  -3   2   6         40.45         32.70         3.25 o
  -2   2   6        111.12        107.33         6.11 o
  -1   2   6        181.94        183.03         3.86 o
   0   2   6         16.94         14.67         2.84 o
   1   2   6         35.03         37.70         4.13 o
   2   2   6        206.10        180.45         7.15 o
  -4   3   6          4.58          0.72         4.43 o
  -3   3   6         90.03         92.43         4.62 o
  -2   3   6        382.57        396.57         6.07 o
  -1   3   6        975.22        966.62         9.10 o
   0   3   6         15.26         16.77         2.96 o
   1   3   6        111.59        122.42         4.16 o
   2   3   6        637.15        687.03        11.92 o
  -5   4   6          3.69          0.37         4.69 o
  -4   4   6        369.15        391.95         9.37 o
  -3   4   6        486.02        482.65         9.98 o
  -2   4   6          0.07          1.79         3.71 o
   0   4   6        856.53        815.10        23.38 o
   1   4   6       1093.13       1050.40        16.11 o
   2   4   6         20.70         19.46         4.84 o
   3   4   6         99.87        108.71         6.17 o
  -5   5   6        106.49        125.32         6.97 o
  -4   5   6         16.87         16.44         5.85 o
  -3   5   6          0.48          0.68         3.04 o
  -2   5   6         33.90         36.16         8.54 o
  -1   5   6        149.78        135.78         7.37 o
   0   5   6          0.14          2.90         4.52 o
   1   5   6         22.17         24.14         3.62 o
   2   5   6         98.98         96.85         6.32 o
   3   5   6         41.14         36.30         5.03 o
  -4   6   6         13.11          8.74         6.34 o
  -3   6   6          0.00          3.97         3.41 o
  -2   6   6          3.61         -0.36         4.99 o
   0   6   6          8.70          6.50         4.82 o
   1   6   6          1.42          0.50         5.02 o
   2   6   6          2.03         -1.02         3.03 o
   3   6   6         11.60         16.47         3.43 o
  -4   7   6         37.46         51.01         4.86 o
  -2   7   6         71.08         64.23         5.92 o
   1   7   6        102.24         96.05         5.85 o
   2   7   6        211.83        205.15         8.19 o
  -2   8   6         14.64          5.15         6.07 o
   1   8   6        339.48        349.14         8.97 o
   2   8   6         12.26         37.53         7.31 o
  -3   9   6          4.36         16.04         6.30 o
   1   9   6         14.57         13.90         7.26 o
   2   9   6         58.57         63.66         9.17 o
   1  10   6         65.35         69.19        11.20 o
  -3   1   7         88.48         82.05         3.89 o
  -2   1   7        228.32        242.19         4.21 o
  -1   1   7        188.29        197.36         7.32 o
   0   1   7        281.80        310.51         5.71 o
   1   1   7        638.10        680.15        13.09 o
  -4   2   7        218.98        164.45         5.92 o
  -3   2   7        401.40        408.65         8.56 o
  -2   2   7         19.20         17.98         2.41 o
  -1   2   7        843.93        866.57        17.11 o
   0   2   7        870.52        869.28         9.28 o
   1   2   7        225.87        248.47         6.15 o
   2   2   7         16.04         14.39         6.62 o
  -4   3   7          0.56         14.07         5.70 o
  -3   3   7        121.25        116.89         5.29 o
  -2   3   7        183.28        191.67         5.10 o
  -1   3   7        436.27        453.48         5.62 o
   0   3   7         16.14         23.88         3.72 o
   1   3   7        253.31        250.34         5.61 o
   2   3   7         52.83         55.29         6.45 o
  -5   4   7          3.60          8.46         5.72 o
  -4   4   7         63.26         68.90         6.68 o
  -3   4   7          2.13          3.76         4.51 o
  -2   4   7         36.95         41.17         6.24 o
  -1   4   7          1.92          8.65         3.80 o
   0   4   7        113.52        102.79         5.07 o
   1   4   7          4.09          6.03         6.16 o
   2   4   7         28.44         25.49         8.37 o
   3   4   7         27.03         38.48         6.26 o
  -5   5   7         13.91          8.41         6.73 o
  -4   5   7          2.36          5.03         6.84 o
  -3   5   7         22.62         21.75         3.75 o
  -2   5   7        469.30        471.00        14.63 o
  -1   5   7         99.82         89.22         7.43 o
   0   5   7         58.15         56.56         5.73 o
   1   5   7        192.10        178.00         5.59 o
   2   5   7        275.04        271.41        10.73 o
   3   5   7         27.18         24.48         5.54 o
  -4   6   7        133.36        170.71         5.81 o
  -3   6   7         22.59         21.87         4.17 o
  -2   6   7          3.23          6.90         5.71 o
   1   6   7          1.11          1.42         3.22 o
   2   6   7         61.30         59.58         3.76 o
   3   6   7        191.25        191.71         5.62 o
  -4   7   7          0.06         -0.49         4.82 o
  -3   7   7         23.39         33.74         4.90 o
  -2   7   7        177.72        177.29         7.49 o
   0   7   7          0.20          1.41         6.33 o
   2   7   7         97.73         89.88         9.50 o
  -4   8   7          0.13         -1.13         6.62 o
  -3   8   7          0.09          3.53         5.34 o
  -2   8   7          0.67         -2.46         6.38 o
   1   8   7          3.42          6.50         6.61 o
   2   8   7          2.72         -1.49         8.30 o
  -3   9   7         36.87         52.03         7.24 o
   1   9   7         78.41         99.26         8.95 o
   1  10   7          8.89          0.09        10.52 o
  -3   0   8        101.02         92.97         4.34 o
  -2   0   8        790.06        801.78        10.05 o
  -1   0   8       1132.23       1264.90        14.00 o
   0   0   8        360.25        405.15        12.14 o
   1   0   8        141.84        170.50         9.63 o
  -3   1   8        201.72        205.13         7.65 o
  -2   1   8        174.45        173.64         6.18 o
  -1   1   8         17.64         18.19         3.66 o
   0   1   8        200.04        200.58         4.59 o
   1   1   8        172.96        170.58        14.46 o
  -3   2   8         20.30         17.70         4.74 o
  -2   2   8          9.29         10.82         4.45 o
  -1   2   8         35.20         37.49         3.38 o
   0   2   8         48.86         59.31         4.34 o
   1   2   8          4.21          1.72         5.13 o
  -5   3   8          9.83          9.62         5.18 o
  -4   3   8          0.56          1.56         6.44 o
  -3   3   8        155.09        145.89         5.95 o
  -2   3   8        360.88        364.05        12.24 o
  -1   3   8         24.48         19.66         3.33 o
   0   3   8         49.02         47.87         4.12 o
   1   3   8         89.26         93.31         6.20 o
   2   3   8        243.13        260.73         8.53 o
  -5   4   8         45.65         37.84         7.22 o
  -4   4   8        303.06        331.96        12.66 o
  -3   4   8         30.59         32.12         4.14 o
  -2   4   8        219.49        230.32         6.20 o
  -1   4   8        344.56        348.28         5.36 o
   0   4   8        325.00        317.15         5.91 o
   1   4   8          0.44          3.00         3.94 o
   2   4   8        161.99        157.13        21.19 o
   3   4   8        344.48        359.97         9.69 o
  -5   5   8          1.25         -1.19         7.22 o
  -4   5   8         61.77         66.55         4.59 o
  -3   5   8         92.89         93.04         4.60 o
  -2   5   8        297.66        291.53         7.12 o
  -1   5   8          5.52          8.51         4.50 o
   0   5   8        158.94        139.12         7.64 o
   1   5   8        124.19        110.59         5.25 o
   2   5   8        344.41        339.52         6.64 o
   3   5   8          0.24          0.10         6.11 o
  -4   6   8          4.97          5.26         4.52 o
  -3   6   8          6.12         10.50         7.53 o
  -2   6   8          6.17         -6.24         6.24 o
   1   6   8         17.88         15.22         3.84 o
   2   6   8          0.46          2.14         3.81 o
   3   6   8         93.57        107.18         5.49 o
  -4   7   8          3.91          2.79         5.08 o
  -3   7   8        404.87        448.63         9.50 o
  -2   7   8         72.63         79.90         7.26 o
   0   7   8         51.17         44.87         7.33 o
   1   7   8        408.67        356.69         9.80 o
   2   7   8         90.30         97.71         4.51 o
  -4   8   8         37.00         68.89         6.92 o
  -3   8   8         49.93         60.38         6.46 o
  -2   8   8         12.75         -4.65         7.16 o
   0   8   8          3.32          5.66         7.99 o
   1   8   8          7.17          3.08         7.40 o
   2   8   8         30.37         34.45        10.52 o
  -3   9   8         76.74        132.12         8.86 o
   1   9   8        118.79        142.92        10.14 o
  -4   1   9        171.26        142.61         6.66 o
  -3   1   9        344.80        332.64         5.26 o
  -2   1   9        107.64        103.59         3.74 o
  -1   1   9          1.09          2.85         3.64 o
   0   1   9        137.88        149.94         5.04 o
   1   1   9        456.86        464.75         9.64 o
  -3   2   9        154.43        150.55         9.46 o
  -2   2   9        239.82        258.20         5.00 o
  -1   2   9        316.48        333.80         5.22 o
   0   2   9        185.27        187.50         5.63 o
   1   2   9        256.54        271.96         7.44 o
  -5   3   9          7.45         14.44         6.58 o
  -4   3   9         38.59         42.03         7.82 o
  -3   3   9        108.34        105.84         6.24 o
  -2   3   9         21.35         17.42         3.30 o
  -1   3   9         93.73         95.24         4.10 o
   0   3   9        112.79        109.29         5.08 o
   1   3   9        255.39        256.15         6.69 o
   2   3   9         18.39         20.49         7.14 o
  -5   4   9          1.36         -3.69         7.72 o
  -4   4   9          9.17         15.54         4.54 o
  -3   4   9          0.00         -4.12         6.49 o
  -2   4   9         20.28         19.13         5.43 o
  -1   4   9          6.25          9.58         3.75 o
   0   4   9         20.08         18.08         5.21 o
   1   4   9          2.78          1.53         4.44 o
   2   4   9         96.95         99.79         6.52 o
   3   4   9          1.53         -5.28         6.84 o
  -5   5   9          6.08          8.49         8.17 o
  -4   5   9        188.01        198.28         5.64 o
  -3   5   9        162.47        160.14         5.46 o
  -2   5   9          3.63         -5.59         5.59 o
  -1   5   9          0.83          8.86         5.13 o
   0   5   9        251.54        245.17        16.03 o
   1   5   9        305.89        298.16         6.45 o
   2   5   9          1.46          4.43         6.43 o
   3   5   9         35.15         38.88         6.75 o
  -4   6   9         85.51        104.48         5.12 o
  -3   6   9          5.44          9.60         4.74 o
  -2   6   9        243.71        233.75         8.77 o
  -1   6   9        256.22        262.45         9.67 o
   0   6   9        152.49        118.09         5.78 o
   1   6   9          1.53          8.29         5.89 o
   2   6   9        299.94        298.17         6.51 o
   3   6   9         90.88        102.63         5.99 o
  -4   7   9         23.94         24.43         9.59 o
  -3   7   9         21.22         32.89         6.02 o
  -2   7   9          1.89          2.57         7.16 o
   0   7   9        100.18        108.17         8.89 o
   1   7   9         63.41         58.99         4.74 o
   2   7   9          1.66         -0.94         4.26 o
  -4   8   9          6.19          0.77         6.71 o
  -3   8   9          1.74         10.00         6.51 o
   0   8   9         14.04         11.99         9.37 o
   1   8   9          0.18         -2.94         8.25 o
   2   8   9         14.12         16.04        12.08 o
  -3   9   9         44.55         77.90         9.13 o
   1   9   9        133.93        147.45        11.23 o
  -3   0  10          0.60          4.24         5.22 o
  -2   0  10        316.36        335.41         7.32 o
  -1   0  10        430.73        437.09         8.60 o
   0   0  10         76.87         89.01         8.78 o
   1   0  10        166.74        171.14        26.85 o
  -4   1  10        146.93        116.74         7.79 o
  -3   1  10         89.88         75.49         3.99 o
  -2   1  10          8.62          7.59         3.55 o
  -1   1  10         47.11         42.79         4.92 o
   0   1  10        557.25        568.89        20.93 o
   1   1  10        109.06        109.78         7.46 o
  -4   2  10         23.35         21.82         6.31 o
  -3   2  10          2.16         -0.99         4.95 o
  -2   2  10         26.78         28.60         4.33 o
  -1   2  10          0.72         -0.20         4.20 o
   0   2  10         15.25         12.47         5.05 o
   1   2  10         21.51         28.51         6.79 o
  -5   3  10        133.31        128.51         8.69 o
  -4   3  10         83.81         95.29         9.50 o
  -3   3  10         59.24         58.88         5.48 o
  -2   3  10         16.78         19.47         3.75 o
  -1   3  10        382.05        371.19         5.97 o
   0   3  10        418.06        419.09         7.83 o
   1   3  10        122.21        123.63        11.24 o
   2   3  10          0.04         -7.51         7.51 o
  -5   4  10         99.24        102.18         9.55 o
  -4   4  10          0.28          3.30         4.85 o
  -3   4  10        155.13        150.76         5.87 o
  -2   4  10        190.59        177.12         5.47 o
  -1   4  10        407.78        408.56         6.87 o
   0   4  10          3.40          7.70         4.65 o
   1   4  10        499.89        460.69         8.09 o
   2   4  10        141.02        137.86        11.91 o
   3   4  10        129.73        145.23         8.78 o
  -5   5  10         13.25         21.09         8.73 o
  -4   5  10          6.80         -8.46         9.48 o
  -3   5  10         84.14         85.65         5.36 o
  -2   5  10          9.58         14.49         6.40 o
  -1   5  10         48.42         43.06         4.26 o
   0   5  10         13.26          8.59         4.57 o
   1   5  10         42.48         37.93         5.26 o
   2   5  10         15.45         15.64         5.26 o
   3   5  10         67.07         72.25         7.65 o
  -4   6  10          0.62          3.34         9.80 o
  -3   6  10          5.77          4.75         5.22 o
  -2   6  10         23.98         11.49         7.56 o
  -1   6  10          1.91         -1.51         8.08 o
   0   6  10          0.11         -2.27         4.69 o
   1   6  10          0.80         -1.37         4.52 o
   2   6  10         13.84         10.24         4.84 o
  -4   7  10        100.32        120.52         6.04 o
  -3   7  10          3.00         22.18         6.39 o
  -2   7  10         31.56         38.81         7.97 o
   0   7  10        300.61        288.86        11.42 o
   1   7  10          1.32          2.27         4.46 o
   2   7  10          3.86          6.47         4.64 o
  -4   8  10          0.16          3.25         6.96 o
  -3   8  10         45.39         42.68         7.34 o
   0   8  10          0.21          7.77        10.09 o
   1   8  10        129.32        127.96        10.58 o
   2   8  10        250.49        309.82        16.73 o
  -3   9  10          1.08         -4.41         8.83 o
   0   9  10         94.33        131.64        15.30 o
   1   9  10          0.48         -8.28        11.37 o
  -4   1  11         49.66         39.88         5.31 o
  -3   1  11         10.14          3.21         4.18 o
  -2   1  11         90.84         90.88         4.40 o
  -1   1  11        239.51        256.38         6.50 o
   0   1  11         94.31        108.42         7.81 o
   1   1  11          3.91          4.95         7.72 o
  -4   2  11          7.40          2.59         6.71 o
  -3   2  11        191.97        178.92         5.44 o
  -2   2  11        675.07        662.21        12.60 o
  -1   2  11         11.73         16.23         4.57 o
   0   2  11        108.33        108.13         5.83 o
   1   2  11        140.49        139.57         7.89 o
   2   2  11        387.24        337.65        11.26 o
  -5   3  11         16.85         23.26         8.48 o
  -4   3  11        154.51        147.53        10.58 o
  -3   3  11         24.44         27.34         5.58 o
  -2   3  11         24.29         24.96         4.22 o
  -1   3  11         97.48         92.75         5.24 o
   0   3  11        223.29        201.56         7.13 o
   1   3  11          3.20          8.60        12.01 o
   2   3  11         11.11         15.47         8.28 o
  -5   4  11          6.61         16.51         9.17 o
  -4   4  11          0.69          1.10         5.00 o
  -3   4  11         39.13         34.72         5.44 o
  -2   4  11          2.71          2.32         4.00 o
  -1   4  11         38.42         30.47         4.68 o
   0   4  11          3.66          4.95         9.60 o
   1   4  11          4.60          6.41         6.35 o
   2   4  11          3.88          2.87         6.50 o
   3   4  11         22.15         17.37         7.95 o
  -5   5  11         54.26         70.54         9.98 o
  -4   5  11         17.53         28.32        10.40 o
  -3   5  11         76.56         74.41         8.35 o
  -2   5  11         39.05         39.01         8.82 o
  -1   5  11        341.91        324.21         9.35 o
   0   5  11         17.42         13.36         5.06 o
   1   5  11         24.65         20.31         5.20 o
   2   5  11         25.09         29.23         5.78 o
   3   5  11        244.84        297.97        10.46 o
  -5   6  11          8.53          8.43         6.50 o
  -4   6  11          3.37          5.43         7.87 o
  -3   6  11        152.83        148.67         6.71 o
  -1   6  11          2.22          3.57         9.91 o
   0   6  11        136.74        128.45         5.84 o
   1   6  11        249.91        229.65         6.37 o
   2   6  11         81.61         79.95         7.14 o
  -4   7  11         23.77         38.01         6.01 o
  -3   7  11         30.58         22.48         6.89 o
  -2   7  11          3.96          6.22         8.26 o
  -1   7  11         80.14         94.77        11.42 o
   0   7  11         30.24         31.98         9.83 o
   1   7  11         25.51         19.95         5.05 o
   2   7  11          3.95         15.38        14.53 o
  -3   8  11          0.85         12.03         7.47 o
   0   8  11         10.76         11.61        10.98 o
   1   8  11          0.96         16.24        10.73 o
  -3   9  11         33.84         54.05        10.05 o
  -3   0  12        605.90        594.33        16.28 o
  -2   0  12         62.09         62.93         6.51 o
  -1   0  12        139.34        140.12         9.59 o
   0   0  12         64.46         71.49         8.15 o
   1   0  12        967.53        979.77        20.02 o
  -3   1  12         43.92         33.76        10.05 o
  -2   1  12          2.72          3.66         4.10 o
  -1   1  12        213.79        193.61        14.26 o
   0   1  12         57.83         55.59         6.09 o
   1   1  12         59.47         61.55        13.54 o
  -3   2  12          0.95          4.45        10.82 o
  -2   2  12          0.24         -2.54         5.59 o
  -1   2  12         12.31         15.77         4.96 o
   0   2  12        104.28        113.99         7.74 o
   1   2  12          0.01         11.90         7.07 o
   2   2  12          7.15          6.97         8.04 o
  -3   3  12          9.14         -1.50        11.32 o
  -2   3  12        179.14        180.61         6.58 o
  -1   3  12         13.20          6.16         4.84 o
   0   3  12         38.16         35.75         5.91 o
   1   3  12          4.95          3.24         7.12 o
   2   3  12        315.17        300.70        11.08 o
  -3   4  12        169.81        166.00        12.35 o
  -2   4  12         31.74         32.22         7.17 o
  -1   4  12          0.31         -0.34         5.22 o
   0   4  12        212.68        202.75        11.86 o
   1   4  12        226.05        194.93         8.13 o
   2   4  12         42.27         42.69         8.04 o
   3   4  12         29.65         26.97         8.33 o
  -3   5  12          2.87         12.09        12.60 o
  -2   5  12        153.22        150.06        16.40 o
  -1   5  12        105.43         94.89        10.62 o
   0   5  12         42.76         40.37         6.73 o
   1   5  12          0.17         -3.29         5.48 o
   2   5  12        144.28        135.23         6.89 o
   3   5  12         73.79         76.88         8.48 o
  -3   6  12         11.37         29.58        15.38 o
  -1   6  12          7.59         13.30         9.87 o
   0   6  12          0.50          0.19         5.33 o
   1   6  12         23.07         19.18         5.36 o
   2   6  12          7.64          6.45         5.73 o
   0   7  12         69.80         74.14        11.17 o
   1   7  12          5.81         -1.55         5.18 o
   2   7  12        138.09        175.75        17.71 o
   0   8  12         33.03         42.27        11.89 o
   1   8  12         76.51         95.44        12.32 o
   0   2  13        457.14        448.37        16.43 o
   0   3  13         14.99          7.96        12.29 o
   1   3  13         52.67         34.16        14.50 o
   1   4  13          5.03         14.61        13.69 o
   1   5  13        167.33        150.11        13.55 o
   2   5  13         64.94         65.91        15.88 o
   2   6  13          4.38          7.63        15.89 o
   2   7  13         47.13         49.11        17.84 o
                                                
