# Supplementary material for: Stabilization of N6 and N8 anionic units and 2D polynitrogen layers in high-pressure scandium polynitrides
Source: Nat Commun. 2024 Mar 12;15:2244. doi: 10.1038/s41467-024-46313-9 (PMC11636835; doi:10.1038/s41467-024-46313-9)
Supplement: Supplementary file 3 — Source Data [file 41467_2024_46313_MOESM3_ESM.zip › Sc2N8_96GPa_final.cif]

data_Sc2N8_96GPa
_audit_creation_date               2022-04-19
_audit_creation_method
;
Olex2 1.3
(compiled 2020.11.12 svn.r5f609507 for OlexSys, GUI svn.r6408)
;
_shelx_SHELXL_version_number       '2018/3'
_audit_contact_author_address      ?
_audit_contact_author_email        ?
_audit_contact_author_name         'Andrey Aslandukov'
_audit_contact_author_phone        ?
_publ_contact_author_id_orcid      ?
_publ_section_references
;
Dolomanov, O.V., Bourhis, L.J., Gildea, R.J, Howard, J.A.K. & Puschmann, H.
 (2009), J. Appl. Cryst. 42, 339-341.

Sheldrick, G.M. (2015). Acta Cryst. A71, 3-8.

Sheldrick, G.M. (2015). Acta Cryst. C71, 3-8.
;
_chemical_name_common              ?
_chemical_name_systematic          'Scandium nitride (2/8)'
_chemical_formula_moiety           'N8 Sc2'
_chemical_formula_sum              'N8 Sc2'
_chemical_formula_weight           202.00
_chemical_melting_point            ?
_chemical_oxdiff_formula           'Sc N4'
loop_
  _atom_type_symbol
  _atom_type_description
  _atom_type_scat_dispersion_real
  _atom_type_scat_dispersion_imag
  _atom_type_scat_source
 'N' 'N' -0.0033 0.0004 'International Tables Vol C Tables 4.2.6.8 and 6.1.1.4'
 'Sc' 'Sc' 0.0191 0.0597 'International Tables Vol C Tables 4.2.6.8 and 6.1.1.4'

_shelx_space_group_comment
;
The symmetry employed for this shelxl refinement is uniquely defined
by the following loop, which should always be used as a source of
symmetry information in preference to the above space-group names.
They are only intended as comments.
;
_space_group_crystal_system        'monoclinic'
_space_group_IT_number             14
_space_group_name_H-M_alt          'P 1 21/c 1'
_space_group_name_Hall             '-P 2ybc'
loop_
  _space_group_symop_operation_xyz
 'x, y, z'
 '-x, y+1/2, -z+1/2'
 '-x, -y, -z'
 'x, -y-1/2, z-1/2'

_cell_length_a                     3.2884(16)
_cell_length_b                     5.6390(9)
_cell_length_c                     7.342(2)
_cell_angle_alpha                  90
_cell_angle_beta                   99.36(4)
_cell_angle_gamma                  90
_cell_volume                       134.32(8)
_cell_formula_units_Z              2
_cell_measurement_reflns_used      137
_cell_measurement_temperature      293(2)
_cell_measurement_theta_max        16.4100
_cell_measurement_theta_min        1.8250
_shelx_estimated_absorpt_T_max     1.000
_shelx_estimated_absorpt_T_min     1.000
_exptl_absorpt_coefficient_mu      0.411
_exptl_absorpt_correction_T_max    1.00000
_exptl_absorpt_correction_T_min    0.57584
_exptl_absorpt_correction_type     multi-scan
_exptl_absorpt_process_details
;
CrysAlisPro 1.171.41.93a (Rigaku Oxford Diffraction, 2020)
Empirical absorption correction using spherical harmonics,
implemented in SCALE3 ABSPACK scaling algorithm.
;
_exptl_absorpt_special_details     ?
_exptl_crystal_colour              ?
_exptl_crystal_density_diffrn      4.994
_exptl_crystal_density_meas        ?
_exptl_crystal_density_method      ?
_exptl_crystal_description         irregular
_exptl_crystal_F_000               196
_exptl_crystal_preparation        
 'high-pressure high temperature synthesis in the laser-heated DAC'
_exptl_crystal_recrystallization_method  ?
_exptl_crystal_size_max            0.001
_exptl_crystal_size_mid            0.001
_exptl_crystal_size_min            0.001
_exptl_transmission_factor_max     ?
_exptl_transmission_factor_min     ?
_diffrn_reflns_av_R_equivalents    0.0201
_diffrn_reflns_av_unetI/netI       0.0492
_diffrn_reflns_Laue_measured_fraction_full  0.407
_diffrn_reflns_Laue_measured_fraction_max  0.249
_diffrn_reflns_limit_h_max         5
_diffrn_reflns_limit_h_min         -3
_diffrn_reflns_limit_k_max         8
_diffrn_reflns_limit_k_min         -9
_diffrn_reflns_limit_l_max         9
_diffrn_reflns_limit_l_min         -12
_diffrn_reflns_number              388
_diffrn_reflns_point_group_measured_fraction_full  0.407
_diffrn_reflns_point_group_measured_fraction_max  0.249
_diffrn_reflns_theta_full          9.822
_diffrn_reflns_theta_max           17.284
_diffrn_reflns_theta_min           1.831
_diffrn_ambient_temperature        293(2)
_diffrn_ambient_pressure           96000000
_diffrn_detector                   'Hybrid Pixel Array Detector'
_diffrn_detector_area_resol_mean   13.3333
_diffrn_measured_fraction_theta_full  0.407
_diffrn_measured_fraction_theta_max  0.249
_diffrn_measurement_details
;
List of Runs (angles in degrees, time in seconds):

  # Type    Start    End  Width  t~exp~   \w     \q     \k     \f   Frames
--------------------------------------------------------------------------
  1  \w     -1.00  32.00   0.50    2.00    --    0.00   0.00   0.00   66
;
_diffrn_measurement_device         'abstract diffractometer'
_diffrn_measurement_device_type   
 'esperanto-CrysAlisPro-abstract goniometer imported esperanto images'
_diffrn_measurement_method         '\w scans'
_diffrn_orient_matrix_type        
 'CrysAlisPro convention (1999,Acta A55,543-557)'
_diffrn_orient_matrix_UB_11        0.0699548000
_diffrn_orient_matrix_UB_12        -0.0092809000
_diffrn_orient_matrix_UB_13        -0.0174501000
_diffrn_orient_matrix_UB_21        -0.0169200000
_diffrn_orient_matrix_UB_22        -0.0492906000
_diffrn_orient_matrix_UB_23        0.0002921000
_diffrn_orient_matrix_UB_31        -0.0502836000
_diffrn_orient_matrix_UB_32        0.0040640000
_diffrn_orient_matrix_UB_33        -0.0351082000
_diffrn_radiation_monochromator    synchrotron
_diffrn_radiation_probe            x-ray
_diffrn_radiation_type             synchrotron
_diffrn_radiation_wavelength       0.2843
_diffrn_source                     synchrotron
_reflns_Friedel_coverage           0.000
_reflns_Friedel_fraction_full      .
_reflns_Friedel_fraction_max       .
_reflns_number_gt                  215
_reflns_number_total               320
_reflns_odcompleteness_completeness  23.60
_reflns_odcompleteness_iscentric   1
_reflns_odcompleteness_theta       17.28
_reflns_special_details
;
 Reflections were merged by SHELXL according to the crystal
 class for the calculation of statistics and refinement.
 
 _reflns_Friedel_fraction is defined as the number of unique
 Friedel pairs measured divided by the number that would be
 possible theoretically, ignoring centric projections and
 systematic absences.
;
_reflns_threshold_expression       'I > 2\s(I)'
_computing_cell_refinement         'CrysAlisPro 1.171.41.93a (Rigaku OD, 2020)'
_computing_data_collection         'CrysAlisPro 1.171.41.93a (Rigaku OD, 2020)'
_computing_data_reduction          'CrysAlisPro 1.171.41.93a (Rigaku OD, 2020)'
_computing_molecular_graphics      'Olex2 1.3 (Dolomanov et al., 2009)'
_computing_publication_material    'Olex2 1.3 (Dolomanov et al., 2009)'
_computing_structure_refinement    'SHELXL 2018/3 (Sheldrick, 2015)'
_computing_structure_solution      'SHELXT 2018/2 (Sheldrick, 2018)'
_refine_diff_density_max           0.552
_refine_diff_density_min           -0.584
_refine_diff_density_rms           0.157
_refine_ls_extinction_coef         .
_refine_ls_extinction_method       none
_refine_ls_goodness_of_fit_ref     1.009
_refine_ls_hydrogen_treatment      undef
_refine_ls_matrix_type             full
_refine_ls_number_parameters       26
_refine_ls_number_reflns           320
_refine_ls_number_restraints       0
_refine_ls_R_factor_all            0.0704
_refine_ls_R_factor_gt             0.0411
_refine_ls_restrained_S_all        1.009
_refine_ls_shift/su_max            0.000
_refine_ls_shift/su_mean           0.000
_refine_ls_structure_factor_coef   Fsqd
_refine_ls_weighting_details      
 'w=1/[\s^2^(Fo^2^)+(0.0659P)^2^] where P=(Fo^2^+2Fc^2^)/3'
_refine_ls_weighting_scheme        calc
_refine_ls_wR_factor_gt            0.0992
_refine_ls_wR_factor_ref           0.1107
_refine_special_details            ?
_olex2_refinement_description
;
;
_atom_sites_solution_hydrogens     .
_atom_sites_solution_primary       dual
_atom_sites_solution_secondary     ?
loop_
  _atom_site_label
  _atom_site_type_symbol
  _atom_site_fract_x
  _atom_site_fract_y
  _atom_site_fract_z
  _atom_site_U_iso_or_equiv
  _atom_site_adp_type
  _atom_site_occupancy
  _atom_site_site_symmetry_order
  _atom_site_calc_flag
  _atom_site_refinement_flags_posn
  _atom_site_refinement_flags_adp
  _atom_site_refinement_flags_occupancy
  _atom_site_disorder_assembly
  _atom_site_disorder_group
 Sc1 Sc 0.1314(3) 0.88020(12) 0.32608(14) 0.0084(3) Uani 1 1 d . . . . .
 N1 N 0.3111(15) 0.6111(6) 0.1312(6) 0.0100(6) Uiso 1 1 d . . . . .
 N2 N 0.3781(17) 0.2583(5) 0.3726(6) 0.0096(6) Uiso 1 1 d . . . . .
 N3 N 0.3759(16) 0.1906(5) 0.0444(5) 0.0090(6) Uiso 1 1 d . . . . .
 N4 N 0.0891(17) 0.0513(6) 0.0773(6) 0.0099(6) Uiso 1 1 d . . . . .

loop_
  _atom_site_aniso_label
  _atom_site_aniso_U_11
  _atom_site_aniso_U_22
  _atom_site_aniso_U_33
  _atom_site_aniso_U_23
  _atom_site_aniso_U_13
  _atom_site_aniso_U_12
 Sc1 0.0059(7) 0.0079(3) 0.0124(4) 0.0004(2) 0.0042(4) -0.0002(3)

_geom_special_details
;
 All esds (except the esd in the dihedral angle between two l.s. planes)
 are estimated using the full covariance matrix.  The cell esds are taken
 into account individually in the estimation of esds in distances, angles
 and torsion angles; correlations between esds in cell parameters are only
 used when they are defined by crystal symmetry.  An approximate (isotropic)
 treatment of cell esds is used for estimating esds involving l.s. planes.
;
loop_
  _geom_bond_atom_site_label_1
  _geom_bond_atom_site_label_2
  _geom_bond_distance
  _geom_bond_site_symmetry_2
  _geom_bond_publ_flag
 N1 N2 1.321(7) 2_655 ?
 N2 N3 1.295(6) 4_566 ?
 N3 N4 1.281(7) . ?
 N4 N4 1.322(7) 3 ?

loop_
  _geom_angle_atom_site_label_1
  _geom_angle_atom_site_label_2
  _geom_angle_atom_site_label_3
  _geom_angle
  _geom_angle_site_symmetry_1
  _geom_angle_site_symmetry_3
  _geom_angle_publ_flag
 N3 N2 N1 106.7(4) 4_566 2_645 ?
 N4 N3 N2 116.2(4) . 4_565 ?
 N3 N4 N4 110.1(6) . 3 ?

loop_
  _geom_torsion_atom_site_label_1
  _geom_torsion_atom_site_label_2
  _geom_torsion_atom_site_label_3
  _geom_torsion_atom_site_label_4
  _geom_torsion
  _geom_torsion_site_symmetry_1
  _geom_torsion_site_symmetry_2
  _geom_torsion_site_symmetry_3
  _geom_torsion_site_symmetry_4
  _geom_torsion_publ_flag
 N2 N3 N4 N4 13.9(8) 4_565 . . 3 ?

_shelx_res_file
;
TITL Sc2N8_96GPa_a.res in P2(1)/c
    Sc2N8_96GPa.res
    created by SHELXL-2018/3 at 11:54:47 on 19-Apr-2022
REM Old TITL Sc2N8_96GPa in P2(1)/n
REM SHELXT solution in P2(1)/c: R1 0.054, Rweak 0.004, Alpha 0.076
REM <I/s> 0.000 for 0 systematic absences, Orientation as input
REM Formula found by SHELXT: N4 Sc
CELL 0.2843 3.2884 5.639 7.3417 90 99.365 90
ZERR 4 0.0016 0.0009 0.0023 0 0.037 0
LATT 1
SYMM -X,0.5+Y,0.5-Z
SFAC N Sc
DISP N -0.0033 0.0004 5.0164
DISP Sc 0.0191 0.0597 118.1185
UNIT 16 4

L.S. 50
PLAN  1
SIZE 0.001 0.001 0.001
CONF
CONN 0 Sc1
list 4
MORE -1
fmap 2 53
acta
OMIT 2 2 10
OMIT 3 0 6
OMIT 3 1 5
REM <olex2.extras>
REM <HklSrc "%.\\Sc2N8_96GPa.hkl">
REM </olex2.extras>

WGHT    0.065900
FVAR       1.33274
SC1   2    0.131381    0.880195    0.326076    11.00000    0.00593    0.00791 =
         0.01236    0.00044    0.00421   -0.00019
N1    1    0.311091    0.611057    0.131161    11.00000    0.00998
N2    1    0.378066    0.258280    0.372638    11.00000    0.00962
N3    1    0.375930    0.190647    0.044382    11.00000    0.00903
N4    1    0.089075    0.051284    0.077273    11.00000    0.00990
HKLF 4


REM  Sc2N8_96GPa_a.res in P2(1)/c
REM wR2 = 0.1107, GooF = S = 1.009, Restrained GooF = 1.009 for all data
REM R1 = 0.0411 for 215 Fo > 4sig(Fo) and 0.0704 for all 320 data
REM 26 parameters refined using 0 restraints

END

WGHT      0.0659      0.0000

REM Highest difference peak  0.552,  deepest hole -0.584,  1-sigma level  0.157
Q1    1   0.2607  0.6155 -0.0222  11.00000  0.05    0.55
;
_shelx_res_checksum                86506
_shelx_hkl_file
;
   0  -1   1  101.32    2.13
   0   1  -1   94.80    2.69
   0   1  -2  485.31    3.79
   0  -2   1 1937.34   17.56
   0  -2   2   38.29    3.64
   0   2  -2   33.78    6.44
   0   2  -3 1487.45    9.50
   0  -2   3 1495.48    8.60
   0   2  -4    3.44    4.18
   0   2  -5 1482.20   10.13
   0   2  -6    8.58    6.14
   0  -3   1  308.01   18.63
   0  -3   2 2327.89   16.69
   0   3  -3 2300.00   24.23
   0  -3   3 2282.68   13.46
   0   3  -4  949.69   13.85
   0  -3   4  933.63    9.38
   0   3  -5  125.09    7.76
   0   3  -6   18.74    6.74
   0   3  -7   25.23    6.88
   0   3  -8   66.22    7.35
   0   3  -9  103.21    7.73
   0   3 -10  356.01    8.50
   0  -4   1   29.85   24.18
   0  -4   2  960.66   17.25
   0  -4   3   38.67    8.24
   0  -4   4  140.56    7.72
   0   4  -4  171.08   23.15
   0  -4   5    3.98    6.53
   0   4  -5    7.45   16.81
   0   4  -6 1261.27   19.54
   0   4  -8  415.20   12.36
   0   4  -9   19.60    9.66
   0   4 -10    8.12    9.66
   0   4 -11   -0.40    9.28
   0  -5   1 1296.63   40.24
   0  -5   2  409.02   19.58
   0  -5   3 1156.95   16.87
   0  -5   4  609.56   12.44
   0  -5   5  235.95    9.29
   0   5  -8  194.60   24.33
   0   5  -9  344.66   21.96
   0   5 -10    8.88   17.28
   0   5 -11   32.46   17.46
   0   5 -12   30.44   17.34
   0  -6   1 1025.38   41.33
   0  -6   2   60.41   21.05
   0  -6   3    2.91   14.14
   0  -6   4  208.94   12.35
   0  -6   5   36.99   10.27
   0  -6   7  844.80   16.33
   0  -7   1  288.64   38.87
   0  -7   2    0.97   26.15
   0  -7   3  231.07   19.04
   0  -7   4  783.80   17.85
   0  -7   5   41.56   12.25
   0  -7   7   -2.08   10.74
   0  -7   8   89.18   15.76
   0  -8   0  746.40   59.84
   0  -8   1   13.33   40.65
   0  -8   2  448.49   28.63
   0  -8   3    5.32   20.10
   0  -8   4  278.97   18.49
   0  -8   5   18.19   15.39
   0  -8   6  638.15   15.96
   0  -8   7   20.72   12.80
   0  -8   8   13.26   15.10
   0  -9   0  -32.03   55.01
   0  -9   1  228.38   42.62
   0  -9   2   -4.67   28.86
   0  -9   3  355.34   24.67
   0  -9   4  120.94   18.51
   0  -9   6    9.81   13.86
   0  -9   7    1.78   13.42
   1   1   1 1070.33    7.91
  -1  -1  -2 5970.74   15.41
   1   1   2 5974.33   14.20
  -1  -1  -3  624.18    4.67
  -1  -1  -4  347.01    5.27
  -1   1 -11    0.01    3.63
   1   2  -1 9999.00   27.14
  -1  -2   0 1755.28   11.54
   1   2   0 1762.31   10.45
  -1  -2  -1   52.23    3.78
   1   2   1   55.71    5.05
  -1  -2  -2    3.90    3.87
   1   2   2   14.69   11.56
  -1  -2  -3 1702.34   12.65
  -1  -2  -4   72.39   12.87
   1  -2   4   84.24    9.28
   1  -2   5 1256.31    7.32
   1   3  -3   88.97    7.17
   1   3  -2  117.96    6.42
  -1  -3   2  139.78    9.32
   1   3  -1   74.29    6.58
  -1  -3   1   79.51    5.89
   1   3   0 3163.54   20.37
  -1  -3   0 3163.52   15.29
   1   3   1 1972.50   25.94
  -1  -3  -1 2009.62   13.41
  -1  -3  -2 2340.01   17.12
  -1  -3  -3  350.42   13.94
  -1  -3  -4   70.47   20.10
   1  -3   4   82.62   18.62
   1  -3   6  145.88    5.51
   1   4  -5  314.71   10.64
   1   4  -4  194.56   10.27
  -1  -4   3  511.12   12.37
   1   4  -3  486.35   11.56
  -1  -4   2 1065.81   12.36
   1   4  -2 1071.10   15.20
  -1  -4   1    2.09    6.44
   1   4  -1    7.12   12.29
  -1  -4   0 1256.20   13.60
   1   4   0 1253.93   28.75
  -1  -4  -1   20.27    9.39
  -1  -4  -2   32.06   11.49
  -1  -4  -3    5.14   18.03
   1  -4   4 1392.28   31.92
  -1  -4  -4 1338.89   33.88
   1  -4   6 1578.36   12.80
   1  -4   7    3.59    6.30
   1   5  -7  142.80   12.18
   1   5  -6  214.72   11.68
   1   5  -5  920.79   16.74
  -1  -5   4 1263.58   18.12
   1   5  -4 1274.05   18.53
   1   5  -3  100.53   14.51
  -1  -5   3  122.24    9.43
  -1  -5   2   71.02    8.70
  -1  -5   1  249.61   10.25
  -1  -5   0  926.57   15.73
  -1  -5  -1  264.58   14.08
  -1  -5  -2  108.69   16.10
  -1  -5  -3 1026.58   28.62
   1  -5   4   43.81   29.40
  -1  -5  -4   54.65   31.58
   1  -5   6   31.61    8.70
   1  -5   7  236.94    8.39
   1  -5   8  119.12    9.86
   1   6 -10   -4.02   13.95
   1   6  -9  345.74   16.20
   1   6  -7  523.62   18.85
   1   6  -6    0.72   16.49
   1   6  -5   10.17   18.09
  -1  -6   5    4.83   14.28
  -1  -6   4   59.11   10.19
   1   6  -4   56.07   22.05
   1   6  -3  750.98   34.59
  -1  -6   3  827.93   14.36
   1   6  -2   28.67   33.86
  -1  -6   2   19.68   11.07
  -1  -6   1 1094.68   17.03
  -1  -6   0    8.91   12.92
  -1  -6  -1  316.29   19.03
  -1  -6  -2   52.06   18.68
  -1  -6  -3 1042.32   33.80
   1  -6   4   37.06   34.57
  -1  -6  -4    7.07   34.92
  -1  -6  -5  783.94   45.96
   1  -6   5  870.01   22.15
   1  -6   6    5.95   10.90
   1  -6   7   -0.34    9.15
   1  -6   8   15.32    8.81
   1  -6   9   -0.52   12.37
   1   7 -11  102.34   21.21
   1   7 -10   21.28   21.82
   1   7  -9    6.88   22.15
   1   7  -7   59.08   26.75
   1   7  -6  180.97   31.09
  -1  -7   6  180.90   18.55
  -1  -7   5  225.69   16.19
   1   7  -5  221.10   42.36
   1   7  -4  536.71   44.90
  -1  -7   4  521.67   14.74
  -1  -7   3   23.41   11.63
  -1  -7   2  175.90   14.06
  -1  -7   1   22.28   13.16
  -1  -7  -1  179.79   21.26
  -1  -7  -2  525.25   26.00
  -1  -7  -3  190.46   29.88
   1  -7   4   79.99   37.68
  -1  -7  -4   71.55   38.22
  -1  -7  -5   20.34   43.91
   1  -7   5   21.52   19.88
   1  -7   6  112.00   13.99
   1  -7   7   24.42   11.21
   1  -7   8  485.61   12.18
   1  -7   9   61.13   12.37
   1   8 -11    7.80   35.71
   1   8 -10  111.43   41.08
   1   8  -9   40.82   41.69
   1   8  -8  576.31   49.84
   1   8  -7   50.27   45.94
  -1  -8   6   57.10   17.38
  -1  -8   5    5.75   13.77
  -1  -8   4  161.52   14.35
  -1  -8   3   24.06   13.63
  -1  -8   2  837.69   20.54
  -1  -8   1   96.11   17.26
  -1  -8  -1    7.97   20.19
  -1  -8  -2   76.70   25.93
  -1  -8  -3   97.58   30.32
   1  -8   3  121.48   58.16
  -1  -8  -4  129.53   38.98
  -1  -8  -5   11.74   44.94
   1  -8   5   17.82   23.14
  -1  -8  -6  583.34   56.61
   1  -8   6  457.60   18.55
   1  -8   7   -2.85   13.23
  -1  -8  -7    2.56   53.06
   1  -8   8    7.48   11.03
   1  -8   9    5.29   10.97
   1  -9   3  400.81   61.06
   1  -9   5    7.14   23.87
   1  -9   6   10.82   17.94
   1  -9   7  111.59   15.23
   1  -9   8  120.63   13.31
   1  -9   9  144.74   12.64
   2   1   5  418.52   13.22
   2   2   2   35.04    6.00
   2   2   3 1763.28   12.57
   2   2   4  182.04    9.47
  -2  -2  -7   -1.79    6.47
  -2  -2  -8    1.34    5.81
  -2  -2 -10   -0.48    5.41
   2   3   0   32.01    8.20
   2   3   1  574.42   10.16
   2   3   2 1190.13   12.59
  -2  -3  -3   47.01    9.11
   2   3   3   45.02   10.52
  -2  -3  -4   -0.78    6.65
  -2  -3  -6  819.24    9.03
   2  -3   7   54.69    5.19
  -2  -3  -9    0.02    5.72
   2   4  -1  344.95   11.39
   2   4   0  146.54   10.05
  -2  -4  -1  310.92   11.93
   2   4   1  314.80   11.77
   2   4   2 2327.14   24.16
  -2  -4  -2 2335.60   17.32
   2   4   3   31.82   22.82
  -2  -4  -4  675.80   10.06
  -2  -4  -6   19.60    7.50
   2  -4   7   34.06    8.77
  -2  -4  -7   32.99    7.72
   2  -4   8  139.76    5.70
   2   5  -3    7.89   12.16
   2   5  -2   94.76   12.47
  -2  -5   1 1414.29   20.74
   2   5  -1 1429.63   20.23
  -2  -5   0  477.06   13.67
   2   5   0  513.45   17.42
   2   5   1  658.05   21.82
  -2  -5  -1  678.36   12.68
  -2  -5  -2   11.10    8.57
   2   5   2   23.02   27.87
  -2  -5  -3   79.61    8.82
  -2  -5  -4    5.02    9.32
   2  -5   7  322.31   14.14
  -2  -5  -7  338.22   11.10
   2  -5   8  353.09    8.93
  -2  -5  -9    7.85    9.84
   2  -5   9    7.01    6.21
  -2  -5 -10    2.71    9.45
   2   6  -5  734.30   19.50
   2   6  -4  161.05   15.25
   2   6  -3  408.47   17.39
   2   6  -2   17.95   17.71
   2   6  -1  242.31   20.05
  -2  -6   1  268.36   15.51
   2   6   0   -8.93   22.79
  -2  -6   0   17.92   11.10
  -2  -6  -1  119.36   10.89
   2   6   1  140.23   37.60
  -2  -6  -2    1.17    9.84
  -2  -6  -3  896.01   15.46
  -2  -6  -4   81.73   11.13
  -2  -6  -6    0.05   10.64
   2  -6   6   19.77   34.79
  -2  -6  -7   15.26   11.99
   2  -6   7   59.80   15.52
   2  -6   8   -4.64    8.85
   2  -6   9  238.26    8.39
  -2  -6 -10    0.16   11.69
   2   7  -6  143.81   19.92
   2   7  -5   46.04   18.91
   2   7  -4  198.94   23.34
  -2  -7   3   25.78   19.02
   2   7  -3   15.86   23.99
   2   7  -2  232.72   30.96
  -2  -7   2  226.63   16.11
   2   7  -1  134.57   38.88
  -2  -7   1  114.19   12.50
   2   7   0  527.65   47.10
  -2  -7   0  577.06   15.44
  -2  -7  -1  137.05   11.70
  -2  -7  -2  238.12   13.42
  -2  -7  -3    8.09   12.82
  -2  -7  -4  120.91   13.44
   2  -7   6  344.76   37.89
   2  -7   7   97.30   18.37
  -2  -7  -7   39.48   14.45
  -2  -7  -8   51.92   15.40
   2  -7   8   89.65   11.50
  -2  -7  -9   -4.84   14.05
  -2  -7 -10    1.94   13.19
   2   8  -6   32.56   27.04
   2   8  -5   56.69   30.34
   2   8  -4  714.83   37.51
  -2  -8   4  557.44   24.80
   2   8  -3   29.33   43.06
  -2  -8   3    7.58   18.75
   2   8  -2  328.89   48.70
  -2  -8   2  324.18   16.24
  -2  -8   1    5.64   14.22
  -2  -8   0   31.67   12.90
  -2  -8  -1   25.14   13.38
  -2  -8  -2  310.30   17.06
  -2  -8  -3   22.51   15.25
  -2  -8  -4  271.41   16.53
  -2  -8  -6    4.15   16.29
   2  -8   6    1.95   34.25
  -2  -8  -7   -0.33   15.66
   2  -8   7   13.89   20.73
   2  -8   8    7.53   13.78
  -2  -8  -8    0.24   15.67
  -2  -8  -9   -1.37   15.54
   2  -9   5  282.76   62.83
   2  -9   6   64.06   33.64
   2  -9   7   48.78   21.39
   2  -9   8   10.53   14.22
   3   0   6  408.06    5.99
   3   0   7    1.70    6.41
   3   1   5  262.53    6.71
   3   1   6   20.31    5.68
   3   2   4   -1.18    6.34
   3   2   5   42.83    6.91
   3   2   6   29.36   14.05
   3   3   4  371.85   10.24
   3   3   5  284.41   13.44
   3  -3   8   32.47    7.23
   3   4   2  927.21   15.00
   3   4   4   73.61   14.61
   3   4   5  126.62   27.01
   3  -4   8  367.50   15.29
   3   5   0  447.59   15.19
   3   5   1  234.40   13.68
   3   5   2    2.64   13.59
   3   5   4  457.66   33.88
  -3  -5  -7   10.70   12.39
  -3  -5  -8    6.99   11.77
  -3  -5  -9   -2.28   11.44
   3   6  -1  705.05   18.89
   3   6   0    8.27   16.26
   3   6   1  411.07   21.65
   3   6   2   60.10   22.76
  -3  -6  -5    2.98   12.97
  -3  -6  -6   20.09   12.28
   3   7  -2  722.72   23.84
   3   7  -1   75.66   21.75
   3   7   0  236.98   25.90
   3   7   1   22.33   28.36
   3   7   2  464.10   43.59
  -3  -7  -2  395.83   20.65
  -3  -7  -3   37.07   15.94
  -3  -7  -4  114.69   15.25
  -3  -7  -6    5.05   11.72
  -3  -7  -7    2.77   10.87
  -3  -7  -8    1.62   10.36
  -3  -7  -9   16.03   10.01
   3   8   0  208.81   43.82
   3   8   1   47.92   48.11
   4   1   7   30.92    5.80
   4   2   6   -2.09    7.12
   4   2   7  216.84   11.42
   4   3   5   28.71    8.87
   4   3   7    2.08   21.48
   4   4   4   52.81   10.15
   4   4   5    0.19   12.77
   4   4   6  239.65   22.05
   4   5   3  164.53   14.88
   4   5   4  186.48   16.73
   4   5   5   24.02   20.94
   4   6   2   -1.91   15.91
   4   6   3   15.44   19.98
   4   6   4   24.14   24.61
   4   6   5  105.38   39.32
   4   7   1  167.62   22.14
   4   7   2   67.03   24.80
   4   7   3   46.20   32.88
   4   7   4  452.01   45.16
   5   6   5   70.82   24.22
   0   0   0    0.00    0.00


TITL Sc2N8_96GPa in P2(1)/n
REM P2(1)/n (#14 in standard setting)
CELL 0.28430   3.288363   5.638962   7.341685  90.0000  99.3651  90.0000
ZERR    4.00   0.001609   0.000921   0.002337   0.0000   0.0366   0.0000
LATT  1
SYMM -x+1/2, y+1/2,-z+1/2
SFAC N Sc
UNIT 20.00 4.00
TREF
HKLF 4
END
_computing_structure_solution     'SHELXT 2018/2 (Sheldrick, 2018)'
;
_shelx_hkl_checksum                41028
_olex2_submission_special_instructions  'No special instructions were received'
_oxdiff_exptl_absorpt_empirical_details
;
Empirical correction (ABSPACK) includes:
- Absorption correction using spherical harmonics
- Frame scaling
;
_oxdiff_exptl_absorpt_empirical_full_max  2.783
_oxdiff_exptl_absorpt_empirical_full_min  0.485

# start Validation Reply Form
_vrf_PLAT029_Sc2N8_96GPa
;
PROBLEM: _diffrn_measured_fraction_theta_full value Low .      0.407 Why?  
RESPONSE: This measurement was performed at high pressure which, due to 
the high pressure apparatus, limits the theta range. Indeed, the diamond 
anvil cell metallic body typically shadows more than 60% of the reflections.
;
_vrf_PLAT911_Sc2N8_96GPa
;
PROBLEM: Missing FCF Refl Between Thmin & STh/L=    0.600        144 Report
RESPONSE: This measurement was performed at high pressure which, due to 
the high pressure apparatus, limits the theta range. Indeed, the diamond 
anvil cell metallic body typically shadows more than 60% of the reflections.
;
# end Validation Reply Form
