# Supplementary material for: Stabilization of N6 and N8 anionic units and 2D polynitrogen layers in high-pressure scandium polynitrides
Source: Nat Commun. 2024 Mar 12;15:2244. doi: 10.1038/s41467-024-46313-9 (PMC11636835; doi:10.1038/s41467-024-46313-9)
Supplement: Supplementary file 3 — Source Data [file 41467_2024_46313_MOESM3_ESM.zip › Sc2N8_96GPa_final.fcf]

#
# h,k,l, Fc-squared, Fo-squared, sigma(Fo-squared), status flag
#
data_Sc2N8_96GPa
_shelx_title ' Sc2N8_96GPa_a.res in P2(1)/c'
_shelx_refln_list_code          4
_shelx_F_calc_maximum       74.66
_exptl_crystal_F_000       196.00
_reflns_d_resolution_high  0.4784

loop_
 _space_group_symop_operation_xyz
 'x, y, z'
 '-x, y+1/2, -z+1/2'
 '-x, -y, -z'
 'x, -y-1/2, z-1/2'

_cell_length_a     3.2884
_cell_length_b     5.6390
_cell_length_c     7.3417
_cell_angle_alpha  90.000
_cell_angle_beta   99.365
_cell_angle_gamma  90.000

_shelx_F_squared_multiplier     1.000

loop_
 _refln_index_h
 _refln_index_k
 _refln_index_l
 _refln_F_squared_calc
 _refln_F_squared_meas
 _refln_F_squared_sigma
 _refln_observed_status
   1   2   0        964.93        990.40         4.36 o
   1   3   0       1780.63       1781.06         6.88 o
   2   3   0         31.35         18.02         4.62 o
   1   4   0        749.35        707.00         6.92 o
   2   4   0         69.23         82.50         5.66 o
   1   5   0        516.71        521.66         8.86 o
   2   5   0        260.25        276.75        10.24 o
   3   5   0        221.59        251.99         8.55 o
   1   6   0          8.27          5.02         7.27 o
   2   6   0          1.29          5.14         7.56 o
   3   6   0          0.35          4.66         9.15 o
   2   7   0        334.24        322.39        13.91 o
   3   7   0        122.71        133.42        14.58 o
   0   8   0        358.15        420.22        33.69 o
   2   8   0         22.59         17.83         7.26 o
   3   8   0        108.18        117.56        24.67 o
   0   1   1         50.58         55.69         1.84 o
   1   1   1        682.02        602.59         4.45 o
  -1   2   1       5573.80       5629.41        15.28 o
   0   2   1       1086.10       1090.72         9.89 o
   1   2   1         24.27         30.14         1.70 o
  -1   3   1         34.22         43.51         2.47 o
   0   3   1        161.48        173.41        10.49 o
   1   3   1       1167.04       1127.07        10.45 o
   2   3   1        315.80        323.40         5.72 o
  -2   4   1        184.83        194.21         6.41 o
  -1   4   1          0.20          2.15         3.21 o
   0   4   1          0.69         16.81        13.61 o
   1   4   1          0.91         11.41         5.29 o
   2   4   1        187.31        176.16         4.72 o
  -2   5   1        737.04        800.69         8.15 o
  -1   5   1        128.19        140.53         5.77 o
   0   5   1        622.50        730.00        22.66 o
   1   5   1        157.31        148.96         7.93 o
   2   5   1        374.19        379.09         6.17 o
   3   5   1        119.13        131.97         7.70 o
  -3   6   1        359.80        396.94        10.64 o
  -2   6   1        136.93        145.94         7.33 o
  -1   6   1        621.67        616.30         9.59 o
   0   6   1        525.31        577.29        23.27 o
   1   6   1        180.71        178.07        10.71 o
   2   6   1         70.74         68.25         5.89 o
   3   6   1        224.26        231.43        12.19 o
  -3   7   1         42.22         42.60        12.25 o
  -2   7   1         72.64         65.53         6.70 o
  -1   7   1         14.75         12.54         7.41 o
   0   7   1        158.75        162.50        21.88 o
   1   7   1        102.72        101.22        11.97 o
   2   7   1         76.96         77.16         6.59 o
   3   7   1         10.21         12.57        15.97 o
   4   7   1         87.18         94.37        12.46 o
  -2   8   1          0.36          3.18         8.01 o
  -1   8   1         57.28         54.11         9.72 o
   0   8   1         22.21          7.50        22.89 o
   1   8   1          0.10          4.49        11.37 o
   2   8   1         12.25         14.15         7.53 o
   3   8   1         15.65         26.98        27.09 o
   0   9   1        145.45        128.58        23.99 o
   0   1   2        308.13        273.23         2.13 o
   1   1   2       3424.41       3362.61         5.88 o
   0   2   2         20.74         21.00         1.78 o
   1   2   2          0.59          3.72         3.04 o
   2   2   2         23.69         19.73         3.38 o
  -1   3   2         58.82         70.83         6.14 o
   0   3   2       1328.28       1310.60         9.40 o
   1   3   2       1265.47       1317.42         9.64 o
   2   3   2        640.62        670.04         7.09 o
  -1   4   2        648.52        601.24         5.40 o
   0   4   2        598.97        540.85         9.71 o
   1   4   2         20.21         18.05         6.47 o
   2   4   2       1307.46       1313.32         7.93 o
   3   4   2        475.29        522.02         8.44 o
  -2   5   2         41.27         53.35         7.02 o
  -1   5   2         42.06         39.98         4.90 o
   0   5   2        220.42        230.28        11.02 o
   1   5   2         56.05         61.19         9.06 o
   2   5   2          8.08          7.83         4.61 o
   3   5   2          8.38          1.49         7.65 o
  -2   6   2          7.14         10.11         9.97 o
  -1   6   2         11.55         12.33         5.92 o
   0   6   2         26.89         34.01        11.85 o
   1   6   2         32.92         29.31        10.52 o
   2   6   2          1.99          0.66         5.54 o
   3   6   2         28.35         33.84        12.81 o
   4   6   2          0.10         -1.08         8.96 o
  -3   7   2        365.87        406.89        13.42 o
  -2   7   2        128.59        128.34         8.05 o
  -1   7   2         96.10         99.03         7.92 o
   0   7   2          2.39          0.55        14.72 o
   1   7   2        351.63        295.71        14.64 o
   2   7   2        133.77        134.06         7.56 o
   3   7   2        199.08        230.86        19.22 o
   4   7   2         44.91         37.74        13.96 o
  -2   8   2        176.42        182.78         8.67 o
  -1   8   2        422.18        471.62        11.56 o
   0   8   2        283.75        252.50        16.12 o
   1   8   2         56.25         43.18        14.60 o
   2   8   2        161.00        174.70         9.60 o
   0   9   2          4.84         -2.63        16.25 o
   1   1   3        402.97        351.41         2.63 o
   0   2   3        818.67        839.92         3.59 o
   1   2   3       1015.68        958.41         7.12 o
   2   2   3       1071.94        992.72         7.08 o
  -1   3   3         58.33         50.09         4.04 o
   0   3   3       1239.52       1287.46         6.62 o
   1   3   3        229.58        197.29         7.85 o
   2   3   3         23.78         26.00         3.88 o
  -1   4   3        289.37        280.49         6.97 o
   0   4   3         25.19         21.77         4.64 o
   1   4   3          2.61          2.89        10.15 o
   2   4   3          7.81         17.91        12.85 o
  -2   5   3          4.15          4.44         6.85 o
  -1   5   3         72.75         65.67         6.11 o
   0   5   3        674.81        651.36         9.50 o
   1   5   3        534.84        577.96        16.11 o
   2   5   3         45.54         44.82         4.97 o
   4   5   3        100.63         92.63         8.38 o
  -2   6   3        251.00        229.97         9.79 o
  -1   6   3        464.44        460.27        21.66 o
   0   6   3          0.60          1.64         7.96 o
   1   6   3        537.35        586.82        19.03 o
   2   6   3        456.27        504.45         8.70 o
   4   6   3          1.18          8.69        11.25 o
  -2   7   3         20.99         12.04         8.39 o
  -1   7   3         14.67         13.18         6.55 o
   0   7   3        130.36        130.09        10.72 o
   1   7   3        114.46        107.23        16.82 o
   2   7   3          2.23          4.55         7.22 o
   3   7   3         12.25         20.87         8.97 o
   4   7   3         26.52         26.01        18.51 o
  -2   8   3          1.08          7.98         9.68 o
  -1   8   3         20.00         13.55         7.67 o
   0   8   3          0.41          3.00        11.32 o
   1   8   3         53.00         59.34        15.14 o
   2   8   3         19.28         12.67         8.59 o
   0   9   3        223.29        200.06        13.89 o
   1   9   3        225.90        225.66        34.38 o
   1   1   4        192.59        195.37         2.97 o
   0   2   4          1.37          1.94         2.35 o
   1   2   4         49.14         45.37         4.24 o
   2   2   4        121.74        102.49         5.33 o
   3   2   4          0.00         -0.66         3.57 o
   0   3   4        544.10        528.51         4.52 o
   1   3   4         39.23         43.62         7.69 o
   2   3   4          0.00         -0.44         3.74 o
   3   3   4        212.38        209.35         5.77 o
  -1   4   4        112.17        109.54         5.78 o
   0   4   4         96.12         81.18         8.59 o
   1   4   4        666.96        770.01        15.03 o
   2   4   4        334.24        380.47         5.66 o
   3   4   4         37.82         41.44         8.23 o
   4   4   4         29.90         29.73         5.71 o
  -1   5   4        750.09        714.29         7.29 o
   0   5   4        373.89        343.18         7.00 o
   1   5   4         17.84         27.61        12.11 o
   2   5   4          3.17          2.83         5.25 o
   3   5   4        248.45        257.66        19.07 o
   4   5   4        116.70        104.99         9.42 o
  -2   6   4         88.87         90.67         8.59 o
  -1   6   4         30.08         32.95         5.21 o
   0   6   4        127.33        117.63         6.95 o
   1   6   4          3.30         12.47        13.83 o
   2   6   4         37.00         46.01         6.27 o
   4   6   4         21.12         13.59        13.86 o
  -2   7   4        100.70        112.00        13.14 o
  -1   7   4        290.93        294.54         7.88 o
   0   7   4        502.44        441.28        10.05 o
   1   7   4         42.82         42.68        15.11 o
   2   7   4         63.84         68.07         7.57 o
   3   7   4         58.84         64.57         8.59 o
   4   7   4        250.65        254.48        25.42 o
  -2   8   4        385.88        345.67        44.31 o
  -1   8   4         95.74         90.94         8.08 o
   0   8   4        160.60        157.06        10.41 o
   1   8   4         30.90         72.93        21.95 o
   2   8   4        152.82        152.80         9.31 o
   0   9   4         82.72         68.09        10.42 o
   2   1   5        181.70        235.63         7.44 o
   0   2   5        874.06        834.48         5.70 o
   1   2   5        739.20        707.30         4.12 o
   3   2   5         28.07         24.11         3.89 o
   0   3   5         72.46         70.43         4.37 o
   3   3   5        160.82        160.12         7.57 o
   4   3   5         18.22         16.16         4.99 o
  -1   4   5        177.70        177.18         5.99 o
   0   4   5          5.40          2.79         3.43 o
   3   4   5         62.08         71.29        15.21 o
   4   4   5          2.50          0.11         7.19 o
  -1   5   5        508.89        518.40         9.42 o
   0   5   5        125.87        132.84         5.23 o
   4   5   5         15.45         13.52        11.79 o
  -2   6   5        357.30        413.41        10.98 o
  -1   6   5          4.96          4.05         6.31 o
   0   6   5         21.50         20.83         5.78 o
   1   6   5        493.40        481.43        24.23 o
   3   6   5         12.57          1.68         7.30 o
   4   6   5         40.26         59.33        22.14 o
   5   6   5         61.80         39.87        13.64 o
  -2   7   5         23.53         25.92        10.65 o
  -1   7   5        145.54        126.74         8.51 o
   0   7   5         18.07         23.40         6.90 o
   1   7   5         16.77         11.91        10.20 o
  -2   8   5         25.01         31.92        17.08 o
  -1   8   5          0.06          3.24         7.75 o
   0   8   5          3.72         10.24         8.66 o
   1   8   5          2.67          8.87        11.58 o
   1   9   5          2.01          4.02        13.44 o
   2   9   5        136.22        159.19        35.37 o
   3   1   6         11.34         11.43         3.20 o
   0   2   6         11.98          4.83         3.46 o
   3   2   6         17.60         16.53         7.91 o
   4   2   6          0.22         -1.18         4.01 o
   0   3   6         10.24         10.55         3.79 o
   1   3   6         81.78         82.13         3.10 o
   2   3   6        477.73        461.23         5.08 o
   0   4   6        717.81        710.09        11.00 o
   1   4   6        852.96        888.61         7.21 o
   2   4   6         14.63         11.03         4.22 o
   4   4   6        118.96        134.92        12.41 o
  -1   5   6        130.27        120.89         6.58 o
   1   5   6         13.94         17.80         4.90 o
  -1   6   6          0.39          0.41         9.28 o
   1   6   6          3.76          3.35         6.14 o
   2   6   6          0.54          2.63         5.73 o
   3   6   6          6.76         11.31         6.91 o
  -2   7   6         90.72         80.96        11.21 o
  -1   7   6        112.22        101.86         8.97 o
   1   7   6         70.54         63.06         7.88 o
   2   7   6        158.42        194.10        21.33 o
   3   7   6         11.30          2.84         6.60 o
  -2   8   6         10.82         18.33        15.22 o
  -1   8   6         33.55         32.15         9.78 o
   0   8   6        347.10        359.28         8.99 o
   1   8   6        270.22        266.15        35.40 o
   2   8   6          3.38          1.94         8.28 o
   0   9   6          3.22          5.52         7.80 o
   1   9   6          6.67          6.09        10.10 o
   2   9   6         36.60         36.07        18.94 o
   4   1   7         25.60         17.41         3.27 o
   2   2   7          6.53         -1.01         3.64 o
   4   2   7        133.76        122.08         6.43 o
   0   3   7         13.08         14.20         3.87 o
   2   3   7         22.03         30.79         2.92 o
   4   3   7          2.22          1.17        12.09 o
   1   4   7          2.20          2.02         3.55 o
   2   4   7         19.91         18.84         3.26 o
  -1   5   7         83.31         80.40         6.86 o
   1   5   7        121.69        133.40         4.72 o
   2   5   7        181.54        187.10         4.92 o
   3   5   7         13.66          6.02         6.98 o
  -1   6   7        256.53        294.80        10.61 o
   0   6   7        501.42        475.62         9.19 o
   1   6   7          0.01         -0.19         5.15 o
   2   6   7         38.20         21.08        12.54 o
  -1   7   7         43.45         33.26        15.06 o
   0   7   7          0.01         -1.17         6.05 o
   1   7   7         11.59         13.75         6.31 o
   2   7   7         66.19         41.15        16.28 o
   3   7   7          5.47          1.56         6.12 o
  -1   8   7         43.60         28.30        25.86 o
   0   8   7          8.12         11.67         7.21 o
   1   8   7          1.31         -1.00         7.23 o
   2   8   7          1.81          3.26         7.03 o
   0   9   7          1.01          1.00         7.56 o
   1   9   7         69.47         62.82         8.57 o
   2   9   7         32.91         27.46        12.04 o
   2   2   8          0.49          0.75         3.27 o
   0   3   8         29.04         37.28         4.14 o
   3   3   8         17.30         18.28         4.07 o
   0   4   8        215.53        233.76         6.96 o
   2   4   8         77.62         78.68         3.21 o
   3   4   8        172.07        206.90         8.61 o
   0   5   8        107.97        109.56        13.70 o
   1   5   8         68.88         67.06         5.55 o
   2   5   8        212.27        198.79         5.03 o
   3   5   8          0.04          3.94         6.63 o
   1   6   8         10.53          8.63         4.96 o
   2   6   8          0.12         -2.61         4.98 o
   0   7   8         36.88         50.21         8.87 o
   1   7   8        272.38        273.40         6.86 o
   2   7   8         54.78         45.29        10.62 o
   3   7   8          6.14          0.91         5.83 o
  -1   8   8        253.65        324.46        28.06 o
   0   8   8          2.05          7.47         8.50 o
   1   8   8          7.65          4.21         6.21 o
   2   8   8         10.60          2.32         5.83 o
   1   9   8         70.06         67.91         7.49 o
   2   9   8          0.29          5.93         8.01 o
   0   3   9         62.77         58.11         4.35 o
   2   3   9          6.73          0.01         3.22 o
   0   4   9         12.88         11.03         5.44 o
   0   5   9        169.98        194.04        12.36 o
   2   5   9          1.38          4.13         2.96 o
   3   5   9         15.42         -1.28         6.44 o
  -1   6   9        187.50        194.65         9.12 o
   1   6   9          0.32         -0.29         6.96 o
   2   6   9        154.69        134.14         4.72 o
  -1   7   9          7.44          3.87        12.47 o
   1   7   9         31.32         34.42         6.96 o
   2   7   9          0.37         -2.72         7.91 o
   3   7   9         10.54          9.02         5.64 o
  -1   8   9          7.43         22.98        23.47 o
   1   8   9          0.39          2.98         6.18 o
   2   8   9          9.37         -0.77         8.75 o
   1   9   9         80.85         81.49         7.12 o
   0   3  10        245.57        200.43         4.79 o
   0   4  10          2.61          4.57         5.44 o
   0   5  10          5.62          5.00         9.73 o
   2   5  10          6.34          1.53         5.32 o
  -1   6  10          0.79         -2.26         7.85 o
   2   6  10          8.27          0.09         6.58 o
  -1   7  10         22.35         11.98        12.28 o
   2   7  10          0.85          1.09         7.43 o
  -1   8  10         40.20         62.73        23.13 o
   1   1  11          4.60          0.01         2.04 o
   0   4  11          0.79         -0.23         5.22 o
   0   5  11          4.39         18.27         9.83 o
  -1   7  11         48.39         57.62        11.94 o
  -1   8  11          8.65          4.39        20.10 o
   0   5  12         18.56         17.14         9.76 o
                                                
