# Supplementary material for: Stabilization of N6 and N8 anionic units and 2D polynitrogen layers in high-pressure scandium polynitrides
Source: Nat Commun. 2024 Mar 12;15:2244. doi: 10.1038/s41467-024-46313-9 (PMC11636835; doi:10.1038/s41467-024-46313-9)
Supplement: Supplementary file 3 — Source Data [file 41467_2024_46313_MOESM3_ESM.zip › Sc4N3_125GPa.cif]

data_Sc4N3_125GPa
_audit_creation_date               2022-11-29
_audit_creation_method
;
Olex2 1.3
(compiled 2020.11.12 svn.r5f609507 for OlexSys, GUI svn.r6408)
;
_shelx_SHELXL_version_number       '2018/3'
_audit_contact_author_address      ?
_audit_contact_author_email        ?
_audit_contact_author_name         'Andrey Aslandukov'
_audit_contact_author_phone        ?
_publ_contact_author_id_orcid      ?
_publ_section_references
;
Dolomanov, O.V., Bourhis, L.J., Gildea, R.J, Howard, J.A.K. & Puschmann, H.
 (2009), J. Appl. Cryst. 42, 339-341.

Sheldrick, G.M. (2015). Acta Cryst. A71, 3-8.

Sheldrick, G.M. (2015). Acta Cryst. C71, 3-8.
;
_chemical_name_common              ?
_chemical_name_systematic          'Scandium nitride (4/3)'
_chemical_formula_moiety           'N3 Sc4'
_chemical_formula_sum              'N3 Sc4'
_chemical_formula_weight           221.87
_chemical_absolute_configuration   unk
_chemical_melting_point            ?
_chemical_oxdiff_formula           'Sc4 N3'
loop_
  _atom_type_symbol
  _atom_type_description
  _atom_type_scat_dispersion_real
  _atom_type_scat_dispersion_imag
  _atom_type_scat_source
 'N' 'N' -0.0016 0.0010 'International Tables Vol C Tables 4.2.6.8 and 6.1.1.4'
 'Sc' 'Sc' 0.0809 0.1264 'International Tables Vol C Tables 4.2.6.8 and 6.1.1.4'

_shelx_space_group_comment
;
The symmetry employed for this shelxl refinement is uniquely defined
by the following loop, which should always be used as a source of
symmetry information in preference to the above space-group names.
They are only intended as comments.
;
_space_group_crystal_system        'cubic'
_space_group_IT_number             220
_space_group_name_H-M_alt          'I -4 3 d'
_space_group_name_Hall             'I -4bd 2c 3'
loop_
  _space_group_symop_operation_xyz
 'x, y, z'
 '-x+1/2, -y, z+1/2'
 '-x, y+1/2, -z+1/2'
 'x+1/2, -y+1/2, -z'
 'z, x, y'
 'z+1/2, -x+1/2, -y'
 '-z+1/2, -x, y+1/2'
 '-z, x+1/2, -y+1/2'
 'y, z, x'
 '-y, z+1/2, -x+1/2'
 'y+1/2, -z+1/2, -x'
 '-y+1/2, -z, x+1/2'
 'y+1/4, x+1/4, z+1/4'
 '-y+1/4, -x+3/4, z+3/4'
 'y+3/4, -x+1/4, -z+3/4'
 '-y+3/4, x+3/4, -z+1/4'
 'x+1/4, z+1/4, y+1/4'
 '-x+3/4, z+3/4, -y+1/4'
 '-x+1/4, -z+3/4, y+3/4'
 'x+3/4, -z+1/4, -y+3/4'
 'z+1/4, y+1/4, x+1/4'
 'z+3/4, -y+1/4, -x+3/4'
 '-z+3/4, y+3/4, -x+1/4'
 '-z+1/4, -y+3/4, x+3/4'
 'x+1/2, y+1/2, z+1/2'
 '-x+1, -y+1/2, z+1'
 '-x+1/2, y+1, -z+1'
 'x+1, -y+1, -z+1/2'
 'z+1/2, x+1/2, y+1/2'
 'z+1, -x+1, -y+1/2'
 '-z+1, -x+1/2, y+1'
 '-z+1/2, x+1, -y+1'
 'y+1/2, z+1/2, x+1/2'
 '-y+1/2, z+1, -x+1'
 'y+1, -z+1, -x+1/2'
 '-y+1, -z+1/2, x+1'
 'y+3/4, x+3/4, z+3/4'
 '-y+3/4, -x+5/4, z+5/4'
 'y+5/4, -x+3/4, -z+5/4'
 '-y+5/4, x+5/4, -z+3/4'
 'x+3/4, z+3/4, y+3/4'
 '-x+5/4, z+5/4, -y+3/4'
 '-x+3/4, -z+5/4, y+5/4'
 'x+5/4, -z+3/4, -y+5/4'
 'z+3/4, y+3/4, x+3/4'
 'z+5/4, -y+3/4, -x+5/4'
 '-z+5/4, y+5/4, -x+3/4'
 '-z+3/4, -y+5/4, x+5/4'

_cell_length_a                     6.1613(13)
_cell_length_b                     6.1613(13)
_cell_length_c                     6.1613(13)
_cell_angle_alpha                  90
_cell_angle_beta                   90
_cell_angle_gamma                  90
_cell_volume                       233.89(15)
_cell_formula_units_Z              4
_cell_measurement_reflns_used      143
_cell_measurement_temperature      293(2)
_cell_measurement_theta_max        20.1060
_cell_measurement_theta_min        4.6590
_shelx_estimated_absorpt_T_max     0.998
_shelx_estimated_absorpt_T_min     0.998
_exptl_absorpt_coefficient_mu      2.232
_exptl_absorpt_correction_T_max    1.00000
_exptl_absorpt_correction_T_min    0.64725
_exptl_absorpt_correction_type     multi-scan
_exptl_absorpt_process_details
;
CrysAlisPro 1.171.43.48a (Rigaku Oxford Diffraction, 2022)
Empirical absorption correction using spherical harmonics,
implemented in SCALE3 ABSPACK scaling algorithm.
;
_exptl_absorpt_special_details     ?
_exptl_crystal_colour              ?
_exptl_crystal_density_diffrn      6.301
_exptl_crystal_density_meas        ?
_exptl_crystal_density_method      ?
_exptl_crystal_description         irregular
_exptl_crystal_F_000               420
_exptl_crystal_preparation        
 'high-pressure high temperature synthesis in the laser-heated DAC'
_exptl_crystal_recrystallization_method  ?
_exptl_crystal_size_max            0.001
_exptl_crystal_size_mid            0.001
_exptl_crystal_size_min            0.001
_exptl_transmission_factor_max     ?
_exptl_transmission_factor_min     ?
_diffrn_reflns_av_R_equivalents    0.0255
_diffrn_reflns_av_unetI/netI       0.0227
_diffrn_reflns_Laue_measured_fraction_full  1.000
_diffrn_reflns_Laue_measured_fraction_max  0.821
_diffrn_reflns_limit_h_max         8
_diffrn_reflns_limit_h_min         -9
_diffrn_reflns_limit_k_max         5
_diffrn_reflns_limit_k_min         -6
_diffrn_reflns_limit_l_max         9
_diffrn_reflns_limit_l_min         -9
_diffrn_reflns_number              246
_diffrn_reflns_point_group_measured_fraction_full  0.975
_diffrn_reflns_point_group_measured_fraction_max  0.741
_diffrn_reflns_theta_full          14.241
_diffrn_reflns_theta_max           20.999
_diffrn_reflns_theta_min           4.675
_diffrn_ambient_temperature        293(2)
_diffrn_ambient_pressure           125000000
_diffrn_detector                   'Hybrid Pixel Array Detector'
_diffrn_detector_area_resol_mean   13.3333
_diffrn_measured_fraction_theta_full  1.000
_diffrn_measured_fraction_theta_max  0.821
_diffrn_measurement_details
;
List of Runs (angles in degrees, time in seconds):

  # Type    Start    End  Width  t~exp~   \w     \q     \k     \f   Frames
--------------------------------------------------------------------------
  1  \w    -34.50  35.00   0.50    2.00    --    0.00   0.00   0.00  139
;
_diffrn_measurement_device         'abstract diffractometer'
_diffrn_measurement_device_type   
 'esperanto-CrysAlisPro-abstract goniometer imported esperanto images'
_diffrn_measurement_method         '\w scans'
_diffrn_orient_matrix_axis[1]      matrixX
_diffrn_orient_matrix_axis[2]      matrixY
_diffrn_orient_matrix_axis[3]      matrixZ
_diffrn_orient_matrix_type        
 'CrysAlisPro convention (1999,Acta A55,543-557)'
_diffrn_orient_matrix_UB_11        -0.0288652000
_diffrn_orient_matrix_UB_12        -0.0598898000
_diffrn_orient_matrix_UB_13        -0.0016503000
_diffrn_orient_matrix_UB_21        -0.0560827000
_diffrn_orient_matrix_UB_22        0.0265114000
_diffrn_orient_matrix_UB_23        0.0241770000
_diffrn_orient_matrix_UB_31        -0.0205918000
_diffrn_orient_matrix_UB_32        0.0120628000
_diffrn_orient_matrix_UB_33        -0.0621145000
_diffrn_radiation_monochromator    synchrotron
_diffrn_radiation_probe            x-ray
_diffrn_radiation_type             synchrotron
_diffrn_radiation_wavelength       0.410
_diffrn_source                     synchrotron
_reflns_Friedel_coverage           0.509
_reflns_Friedel_fraction_full      0.933
_reflns_Friedel_fraction_max       0.622
_reflns_number_gt                  80
_reflns_number_total               83
_reflns_odcompleteness_completeness  78.65
_reflns_odcompleteness_iscentric   1
_reflns_odcompleteness_theta       21.00
_reflns_special_details
;
 Reflections were merged by SHELXL according to the crystal
 class for the calculation of statistics and refinement.
 
 _reflns_Friedel_fraction is defined as the number of unique
 Friedel pairs measured divided by the number that would be
 possible theoretically, ignoring centric projections and
 systematic absences.
;
_reflns_threshold_expression       'I > 2\s(I)'
_computing_cell_refinement         'CrysAlisPro 1.171.43.48a (Rigaku OD, 2022)'
_computing_data_collection        
 'CrysAlisPro 1.171.43.48a (Rigaku OD, 2022) (IMPORT)'
_computing_data_reduction          'CrysAlisPro 1.171.43.48a (Rigaku OD, 2022)'
_computing_molecular_graphics      'Olex2 1.3 (Dolomanov et al., 2009)'
_computing_publication_material    'Olex2 1.3 (Dolomanov et al., 2009)'
_computing_structure_refinement    'SHELXL 2018/3 (Sheldrick, 2015)'
_computing_structure_solution      'SHELXT 2018/2 (Sheldrick, 2018)'
_refine_diff_density_max           0.481
_refine_diff_density_min           -0.534
_refine_diff_density_rms           0.141
_refine_ls_abs_structure_details
;
 Flack x determined using 26 quotients [(I+)-(I-)]/[(I+)+(I-)]
 (Parsons, Flack and Wagner, Acta Cryst. B69 (2013) 249-259).
;
_refine_ls_extinction_coef         .
_refine_ls_extinction_method       none
_refine_ls_goodness_of_fit_ref     1.078
_refine_ls_hydrogen_treatment      undef
_refine_ls_matrix_type             full
_refine_ls_number_parameters       6
_refine_ls_number_reflns           83
_refine_ls_number_restraints       0
_refine_ls_R_factor_all            0.0270
_refine_ls_R_factor_gt             0.0266
_refine_ls_restrained_S_all        1.078
_refine_ls_shift/su_max            0.000
_refine_ls_shift/su_mean           0.000
_refine_ls_structure_factor_coef   Fsqd
_refine_ls_weighting_details      
 'w=1/[\s^2^(Fo^2^)+(0.0479P)^2^] where P=(Fo^2^+2Fc^2^)/3'
_refine_ls_weighting_scheme        calc
_refine_ls_wR_factor_gt            0.0637
_refine_ls_wR_factor_ref           0.0638
_refine_special_details            ?
_olex2_refinement_description
;
;
_atom_sites_solution_hydrogens     .
_atom_sites_solution_primary       dual
_atom_sites_solution_secondary     ?
loop_
  _atom_site_label
  _atom_site_type_symbol
  _atom_site_fract_x
  _atom_site_fract_y
  _atom_site_fract_z
  _atom_site_U_iso_or_equiv
  _atom_site_adp_type
  _atom_site_occupancy
  _atom_site_site_symmetry_order
  _atom_site_calc_flag
  _atom_site_refinement_flags_posn
  _atom_site_refinement_flags_adp
  _atom_site_refinement_flags_occupancy
  _atom_site_disorder_assembly
  _atom_site_disorder_group
 Sc1 Sc 0.06784(8) 0.06784(8) 0.06784(8) 0.0080(3) Uani 1 3 d S T P . .
 N1 N 0.000000 0.250000 0.375000 0.0095(11) Uani 1 4 d S T P . .

loop_
  _atom_site_aniso_label
  _atom_site_aniso_U_11
  _atom_site_aniso_U_22
  _atom_site_aniso_U_33
  _atom_site_aniso_U_23
  _atom_site_aniso_U_13
  _atom_site_aniso_U_12
 Sc1 0.0080(3) 0.0080(3) 0.0080(3) 0.0000(2) 0.0000(2) 0.0000(2)
 N1 0.0103(14) 0.0103(14) 0.008(2) 0.000 0.000 0.000

_geom_special_details
;
 All esds (except the esd in the dihedral angle between two l.s. planes)
 are estimated using the full covariance matrix.  The cell esds are taken
 into account individually in the estimation of esds in distances, angles
 and torsion angles; correlations between esds in cell parameters are only
 used when they are defined by crystal symmetry.  An approximate (isotropic)
 treatment of cell esds is used for estimating esds involving l.s. planes.
;
loop_
  _geom_bond_atom_site_label_1
  _geom_bond_atom_site_label_2
  _geom_bond_distance
  _geom_bond_site_symmetry_2
  _geom_bond_publ_flag
 Sc1 Sc1 2.6679(6) 37_444 ?
 Sc1 Sc1 2.3953(8) 26_454 ?
 Sc1 Sc1 2.3953(8) 28_445 ?
 Sc1 Sc1 2.3953(8) 27_544 ?
 Sc1 Sc1 2.6679(6) 13 ?
 Sc1 Sc1 2.9181(8) 38_444 ?
 Sc1 N1 2.0332(7) 11_455 ?
 Sc1 N1 2.2396(7) 5 ?
 Sc1 N1 2.2396(7) 9 ?
 Sc1 N1 2.2396(7) . ?
 Sc1 N1 2.0332(7) 7_554 ?
 Sc1 N1 2.0332(7) 3_545 ?

loop_
  _geom_angle_atom_site_label_1
  _geom_angle_atom_site_label_2
  _geom_angle_atom_site_label_3
  _geom_angle
  _geom_angle_site_symmetry_1
  _geom_angle_site_symmetry_3
  _geom_angle_publ_flag
 Sc1 Sc1 Sc1 109.09(2) 26_454 28_445 ?
 Sc1 Sc1 Sc1 180.00(9) 13 37_444 ?
 Sc1 Sc1 Sc1 109.85(2) 26_454 37_444 ?
 Sc1 Sc1 Sc1 70.15(2) 26_454 13 ?
 Sc1 Sc1 Sc1 109.09(2) 28_445 27_544 ?
 Sc1 Sc1 Sc1 70.15(2) 27_544 13 ?
 Sc1 Sc1 Sc1 109.85(2) 28_445 37_444 ?
 Sc1 Sc1 Sc1 109.85(2) 27_544 37_444 ?
 Sc1 Sc1 Sc1 59.310(4) 26_454 38_444 ?
 Sc1 Sc1 Sc1 70.15(2) 28_445 13 ?
 Sc1 Sc1 Sc1 65.769(11) 28_445 38_444 ?
 Sc1 Sc1 Sc1 161.32(4) 27_544 38_444 ?
 Sc1 Sc1 Sc1 91.49(2) 13 38_444 ?
 Sc1 Sc1 Sc1 109.09(2) 26_454 27_544 ?
 Sc1 Sc1 Sc1 88.51(2) 37_444 38_444 ?
 N1 Sc1 Sc1 60.101(12) 7_554 27_544 ?
 N1 Sc1 Sc1 47.976(16) 9 13 ?
 N1 Sc1 Sc1 57.7 . 26_454 ?
 N1 Sc1 Sc1 104.661(8) 3_545 27_544 ?
 N1 Sc1 Sc1 118.02(4) 5 26_454 ?
 N1 Sc1 Sc1 88.49(2) 3_545 38_444 ?
 N1 Sc1 Sc1 146.19(3) 3_545 26_454 ?
 N1 Sc1 Sc1 57.7 9 27_544 ?
 N1 Sc1 Sc1 47.976(16) . 13 ?
 N1 Sc1 Sc1 104.661(8) 11_455 28_445 ?
 N1 Sc1 Sc1 107.62(3) 9 38_444 ?
 N1 Sc1 Sc1 51.90(3) 5 27_544 ?
 N1 Sc1 Sc1 44.030(4) . 38_444 ?
 N1 Sc1 Sc1 117.946(16) 5 38_444 ?
 N1 Sc1 Sc1 118.02(4) . 27_544 ?
 N1 Sc1 Sc1 125.08(2) 11_455 13 ?
 N1 Sc1 Sc1 132.024(16) 9 37_444 ?
 N1 Sc1 Sc1 146.19(3) 11_455 27_544 ?
 N1 Sc1 Sc1 132.024(16) 5 37_444 ?
 N1 Sc1 Sc1 134.35(3) 7_554 38_444 ?
 N1 Sc1 Sc1 125.08(2) 3_545 13 ?
 N1 Sc1 Sc1 125.08(2) 7_554 13 ?
 N1 Sc1 Sc1 132.024(16) . 37_444 ?
 N1 Sc1 Sc1 118.02(4) 9 28_445 ?
 N1 Sc1 Sc1 104.661(8) 7_554 26_454 ?
 N1 Sc1 Sc1 51.90(3) 9 26_454 ?
 N1 Sc1 Sc1 146.19(3) 7_554 28_445 ?
 N1 Sc1 Sc1 51.90(3) . 28_445 ?
 N1 Sc1 Sc1 60.101(12) 3_545 28_445 ?
 N1 Sc1 Sc1 47.976(16) 5 13 ?
 N1 Sc1 Sc1 57.7 5 28_445 ?
 N1 Sc1 Sc1 54.92(2) 3_545 37_444 ?
 N1 Sc1 Sc1 60.101(12) 11_455 26_454 ?
 N1 Sc1 Sc1 54.92(2) 7_554 37_444 ?
 N1 Sc1 Sc1 44.140(3) 11_455 38_444 ?
 N1 Sc1 Sc1 54.92(2) 11_455 37_444 ?
 N1 Sc1 N1 84.673(4) 7_554 9 ?
 N1 Sc1 N1 90.25(3) 3_545 11_455 ?
 N1 Sc1 N1 161.669(14) 7_554 . ?
 N1 Sc1 N1 80.08(2) 9 5 ?
 N1 Sc1 N1 161.669(14) 11_455 5 ?
 N1 Sc1 N1 84.673(4) 11_455 . ?
 N1 Sc1 N1 80.08(2) 9 . ?
 N1 Sc1 N1 80.08(2) 5 . ?
 N1 Sc1 N1 90.25(3) 3_545 7_554 ?
 N1 Sc1 N1 107.334(4) 3_545 . ?
 N1 Sc1 N1 90.25(3) 11_455 7_554 ?
 N1 Sc1 N1 107.334(4) 11_455 9 ?
 N1 Sc1 N1 107.334(4) 7_554 5 ?
 N1 Sc1 N1 84.673(4) 3_545 5 ?
 N1 Sc1 N1 161.669(14) 3_545 9 ?
 Sc1 N1 Sc1 77.108(3) 38_444 26_454 ?
 Sc1 N1 Sc1 77.108(3) 28_445 15_455 ?
 Sc1 N1 Sc1 86.01(2) 38_444 . ?
 Sc1 N1 Sc1 131.869(18) 3 . ?
 Sc1 N1 Sc1 64.654(1) 40_445 15_455 ?
 Sc1 N1 Sc1 77.108(3) 3 40_445 ?
 Sc1 N1 Sc1 131.869(18) 13 15_455 ?
 Sc1 N1 Sc1 67.996(15) 3 26_454 ?
 Sc1 N1 Sc1 91.720(6) 13 28_445 ?
 Sc1 N1 Sc1 131.869(18) 38_444 40_445 ?
 Sc1 N1 Sc1 160.05(3) 3 28_445 ?
 Sc1 N1 Sc1 64.654(1) . 26_454 ?
 Sc1 N1 Sc1 135.564(1) . 40_445 ?
 Sc1 N1 Sc1 77.108(3) 13 . ?
 Sc1 N1 Sc1 91.720(6) 38_444 28_445 ?
 Sc1 N1 Sc1 86.01(2) 13 26_454 ?
 Sc1 N1 Sc1 160.05(3) 38_444 13 ?
 Sc1 N1 Sc1 67.996(15) 28_445 . ?
 Sc1 N1 Sc1 86.01(2) 3 15_455 ?
 Sc1 N1 Sc1 86.01(2) 28_445 40_445 ?
 Sc1 N1 Sc1 135.565(1) 26_454 15_455 ?
 Sc1 N1 Sc1 131.869(18) 28_445 26_454 ?
 Sc1 N1 Sc1 91.720(6) 38_444 3 ?
 Sc1 N1 Sc1 67.996(15) 13 40_445 ?
 Sc1 N1 Sc1 135.565(1) . 15_455 ?
 Sc1 N1 Sc1 135.565(1) 40_445 26_454 ?
 Sc1 N1 Sc1 91.720(6) 13 3 ?
 Sc1 N1 Sc1 67.996(15) 38_444 15_455 ?

_shelx_res_file
;
TITL Sc4N3_125GPa_a.res in I-43d
    Sc4N3_125GPa.res
    created by SHELXL-2018/3 at 10:00:26 on 29-Nov-2022
REM Old TITL Sc4N3_125GPa_a.res in I-43d
REM SHELXT solution in I-43d: R1 0.026, Rweak 0.020, Alpha 0.006
REM <I/s> 0.155 for 10 systematic absences, Orientation as input
REM Flack x = -0.208 ( 1.025 ) from 16 Parsons' quotients
REM Formula found by SHELXT: N3 Sc4
CELL 0.41 6.1613 6.1613 6.1613 90 90 90
ZERR 4 0.0013 0.0013 0.0013 0 0 0
LATT -2
SYMM 0.5-X,-Y,0.5+Z
SYMM -X,0.5+Y,0.5-Z
SYMM 0.5+X,0.5-Y,-Z
SYMM +Z,+X,+Y
SYMM 0.5+Z,0.5-X,-Y
SYMM 0.5-Z,-X,0.5+Y
SYMM -Z,0.5+X,0.5-Y
SYMM +Y,+Z,+X
SYMM -Y,0.5+Z,0.5-X
SYMM 0.5+Y,0.5-Z,-X
SYMM 0.5-Y,-Z,0.5+X
SYMM 0.25+Y,0.25+X,0.25+Z
SYMM 0.25-Y,0.75-X,0.75+Z
SYMM 0.75+Y,0.25-X,0.75-Z
SYMM 0.75-Y,0.75+X,0.25-Z
SYMM 0.25+X,0.25+Z,0.25+Y
SYMM 0.75-X,0.75+Z,0.25-Y
SYMM 0.25-X,0.75-Z,0.75+Y
SYMM 0.75+X,0.25-Z,0.75-Y
SYMM 0.25+Z,0.25+Y,0.25+X
SYMM 0.75+Z,0.25-Y,0.75-X
SYMM 0.75-Z,0.75+Y,0.25-X
SYMM 0.25-Z,0.75-Y,0.75+X
SFAC N Sc
DISP N -0.0016 0.001 7.0741
DISP Sc 0.0809 0.1264 323.2233
UNIT 12 16

L.S. 4 0 0
PLAN  5
SIZE 0.001 0.001 0.001
CONF
list 4
MORE -1
fmap 2 53
acta
OMIT -4 4 4
REM <olex2.extras>
REM <HklSrc "%.\\Sc4N3_125GPa.hkl">
REM </olex2.extras>

WGHT    0.047900
FVAR       0.79549
SC1   2    0.067840    0.067840    0.067840    10.33333    0.00804    0.00804 =
         0.00804    0.00003    0.00003    0.00003
N1    1    0.000000    0.250000    0.375000    10.25000    0.01025    0.01025 =
         0.00787    0.00000    0.00000    0.00000
HKLF 4


REM  Sc4N3_125GPa_a.res in I-43d
REM wR2 = 0.0638, GooF = S = 1.078, Restrained GooF = 1.078 for all data
REM R1 = 0.0266 for 80 Fo > 4sig(Fo) and 0.0270 for all 83 data
REM 6 parameters refined using 0 restraints

END

WGHT      0.0452      0.0000

REM Highest difference peak  0.481,  deepest hole -0.534,  1-sigma level  0.141
Q1    1  -0.0565  0.0730 -0.0442  11.00000  0.05    0.48
Q2    1   0.0827  0.1584 -0.0616  11.00000  0.05    0.45
Q3    1   0.0281  0.1241  0.0620  11.00000  0.05    0.38
Q4    1   0.0198 -0.0788  0.1474  11.00000  0.05    0.36
Q5    1   0.0000  0.2500  0.3140  10.50000  0.05    0.34
;
_shelx_res_checksum                59484
_shelx_hkl_file
;
  -1   1   0   -0.69    2.02
   1  -1   0   -0.27    1.41
  -1   0   1    0.62    3.18
   1   0  -1    0.72    2.34
  -2   0   0    0.10    3.62
   2   0   0    0.34    4.63
  -2   1   1 1780.08   17.22
  -1   1   2 1896.45   13.99
  -2   1  -1 2254.27   17.24
   2  -1  -1 2258.12   22.62
   2  -2   2    0.26    2.99
  -2   0   2 4349.15   32.80
   2  -2   0 4184.51   28.11
   2   0  -2 4119.84   31.06
  -2   2   0 4431.76   30.69
   2  -2  -2    0.80    5.36
   0  -1  -3 9806.87   57.23
  -3   1   0 9999.00   78.90
   3   0  -1 9845.43   63.98
   3  -1   0 9868.13   64.17
   1   0  -3 9780.22   60.17
  -3   0  -1 9972.48   61.30
  -3   0   1 9752.35   67.89
  -2   1   3 4037.74   28.84
   3  -1   2 3994.34   28.54
  -2   1  -3 3888.61   23.90
  -3   2  -1 3922.30   26.89
   1  -2  -3 3899.10   27.71
  -3   2   3 1210.52   14.69
   3  -2   3 1230.24   17.02
   3   0  -3   -5.84    9.65
  -3   0   3   -0.35   14.06
   3  -3   0   -0.93    6.28
  -3   3   0   -0.10    8.58
   3  -3  -2 1235.89   22.20
   2  -3  -3 1215.30   15.84
   0   0   4  116.95    4.79
  -4   0   0  114.43   10.10
   0   0  -4  115.28    6.50
  -1   1   4    1.37    6.55
   4  -1   1   -1.11    8.43
  -4   1   1  -20.02   15.88
   1  -1  -4   -7.79   24.81
   4  -1  -1    4.99   10.32
  -4   1  -1   -7.94   13.15
  -2   2   4 4244.71   35.07
   2  -2   4 4542.08   29.45
  -4   2   0  190.20    8.55
   4  -2   0  168.29   16.46
  -4   0   2  234.17   13.45
   4   0  -2  237.18   17.50
   2  -2  -4 4628.24   43.75
   4  -2  -2 4559.14   49.27
  -4   2  -2 4580.51   31.59
   3  -3   4   -9.49    8.44
  -3   3   4    5.26   13.52
  -4   3   3   -0.49    7.61
   4  -3   3    7.99   11.37
   4  -3   1 3039.08   38.05
  -4   3   1 2967.11   25.75
  -3   1   4 2972.48   27.10
   4  -1  -3 3375.13   32.93
  -4   3  -1 3291.71   29.14
   3  -1  -4 3368.13   34.22
  -3   1  -4 3377.75   15.87
   3  -4  -3   -2.40    9.22
   3  -3  -4    2.70   19.96
  -4   3  -3  -12.31   10.45
   4  -3  -3   -8.06   51.55
  -4   4   4 5783.47   50.79
   4  -4   4 5700.10   48.49
   4  -2   4   -0.09    7.15
  -4   2   4   -5.21    7.84
  -4   4   2   -6.43   13.86
   4  -4   2   -1.22    8.12
   4  -4   0   18.49   14.55
  -4   0   4   19.83   22.64
  -4   4   0   23.09   13.11
  -4   0  -4   -7.72    8.02
   4   0  -4   23.65   13.39
   4  -2  -4   -4.37   23.03
  -4   2  -4   -4.06    7.25
   4  -4  -2    2.84   12.63
   4  -4  -4 7671.17   73.58
   0  -1   5 2190.06   18.07
   5  -1   0 2164.68   27.79
   1   0  -5 2137.83   20.99
  -1   0   5 2200.50   16.23
  -5   1   0 2131.37   37.37
  -2   1   5  621.61   10.05
   5  -2   1  659.13   19.70
  -5   2   1  629.35   15.05
   5  -2  -1  657.99   19.69
  -5   1  -2  675.17   21.97
   1  -2  -5  693.61   12.57
   2  -1  -5  787.31   16.91
   5  -1  -2  746.38   19.47
  -2  -1   5  585.52   19.63
  -5   3   2 1329.10   17.46
   5  -3   2 1348.83   26.90
   2  -3   5 1338.33   10.28
   5   0  -3  162.12   25.62
   3   0  -5  202.01   13.17
  -5   0   3  146.89   26.59
   5  -3   0  173.89   26.10
  -3   0   5  162.92   37.56
  -5   3   0  181.18    9.24
  -3   0  -5  178.13    6.03
   5  -2  -3 1391.63   27.47
  -5   3  -2 1374.77   16.09
  -5   2  -3 1371.25   14.16
  -5   3   4  110.81    9.63
   5  -4   3  103.12   16.40
   5  -3   4  101.66   11.90
  -5   4   3  127.66   17.45
  -4   3   5  130.24   15.16
   5  -4   1 1670.91   40.60
  -5   4   1 1990.22   26.66
  -5   1  -4 1991.01   32.05
   5  -4  -1 2339.72   53.18
   5  -1  -4 2194.99   29.68
  -5   4  -1 1948.77   28.14
   4  -1  -5 2198.87   28.46
   5  -4  -3  141.93   47.14
   5  -3  -4  126.23   25.44
   3  -4  -5  121.52   13.23
   5  -4   5   -2.49   11.22
  -5   4   5   11.53   19.29
  -5   5   4    1.38   20.67
   4  -5   5   -6.27    9.89
   5  -5   2 1313.89   24.75
  -5   5   2 1273.86   26.85
  -5   0  -5   -9.50    9.33
   5   0  -5   11.09   24.15
  -5   0   5   18.07   20.55
   5  -5   0   -6.83   15.77
   5  -5  -2 1611.42   36.03
  -5   2  -5 1279.27   15.55
   5  -5  -4  -14.31   31.23
   5  -4  -5   -6.29   29.70
   0   0  -6    3.63    5.94
  -6   1   1 2259.61   39.43
  -1   1   6 2295.80   23.59
   6  -1  -1 2081.17   30.59
   1  -1  -6 2073.58   28.03
   6  -2   2   16.90   13.29
  -2   2   6    3.00   11.03
  -6   2   2    2.40   13.89
  -6   2   0 3060.46   35.74
   2   0  -6 2988.28   27.77
   0  -2   6 3005.40   25.00
   0  -2  -6 3109.25   21.93
  -2   0   6 3083.60   27.49
   2  -2  -6   -3.01   18.36
  -6   2  -2   -0.19   12.40
  -6   3   3  621.15   15.12
   6  -3   3  586.59   15.80
  -6   1   3  888.67   58.00
  -3   1   6  895.66   13.05
  -6   3   1  859.12   14.89
   6  -1  -3  978.39   24.90
   6  -3  -1 1007.86   26.16
  -6   1  -3  994.12   23.97
  -6   3  -1 1010.76   15.58
   1  -3  -6  925.67   13.73
   3  -1  -6  962.28   20.92
   3  -3  -6  652.55   27.04
   6  -3  -3  677.49   26.30
   6  -4   4    7.07   14.72
  -4   4   6    0.14   17.22
  -6   4   4    3.48   13.75
   4  -4   6    0.28    8.92
  -4   2   6 1123.36   15.89
  -6   4   2 1073.66   21.86
  -4   0   6   61.16   21.43
  -4   0  -6   71.42    8.93
  -6   4   0   89.20   13.56
   6  -4   0   73.64   29.92
   4   0  -6   43.93   21.68
  -6   0   4   46.38   30.06
   4  -2  -6 1217.93   29.76
  -6   2  -4 1228.68   13.59
   6  -2  -4 1208.50   29.58
   4  -4  -6   -8.23   26.45
   6  -4  -4   -5.50   29.74
   6  -5   5  965.48   21.05
   5  -5   6  747.85   23.81
   6  -3   5  506.05   16.45
   6  -5   3  573.79   25.65
  -6   5   3  555.54   20.96
  -5   3   6  567.32   17.82
  -6   3   5  549.09   15.08
   6  -5   1  594.03   47.25
  -5   1   6  537.47   15.11
   5  -1  -6  512.79   21.04
  -6   5  -1  540.05   21.63
  -5   1  -6  558.86    6.87
  -6   3  -5  623.82   15.00
   6  -3  -5  579.51   30.07
   5  -3  -6  585.51   25.67
   6  -4   6  327.68   12.59
   6  -6   4  347.29   25.16
   6  -6   2   24.90   25.87
  -6   2   6   -2.36   10.29
   6  -6   0 1762.05   40.11
  -6   0   6 1763.56   69.36
   6  -2  -6   21.95   19.13
   7  -1   0  122.35   24.97
  -7   1   0  116.09   25.21
   0  -1   7  122.25    7.09
   0  -1  -7  141.91    9.95
  -1   0   7  147.02    9.46
  -7   2   1 1070.74   29.93
   7  -2   1  803.85   20.70
  -7   1   2 1039.64   35.16
  -2   1   7  867.62   16.64
  -1  -2  -7  794.56    9.46
  -2  -1  -7  733.74    9.11
  -7   2  -1 1045.26   28.48
  -2  -1   7  915.62   20.53
   7  -1  -2  904.15   25.71
  -7   1  -2 1049.06   30.72
  -1  -2   7  901.50   20.57
   7  -2  -1  821.35   22.30
   7  -2   3  945.18   25.97
  -3   2   7  976.38   20.15
  -7   3   2  933.12   17.44
   7  -3   0  935.14   26.71
  -3   0   7 1116.25   20.11
   2  -3  -7  936.38   53.43
   3  -2  -7 1010.50   21.93
   7  -3  -2  878.41   33.62
  -7   3  -2  970.87   15.95
  -7   2  -3  947.00   17.65
   7  -2  -3  906.92   25.89
  -7   3   4 1103.31   19.25
   7  -4   3 1146.24   23.96
  -7   1   4   67.10   28.10
   7  -4   1   64.98   18.72
  -7   4   1   77.56   11.55
  -4   1   7   93.31    8.21
   7  -4  -1   97.82   31.81
   4  -1  -7   98.83   16.12
   7  -1  -4   84.81   20.44
  -7   1  -4   97.75   45.06
  -4  -1   7   87.63   20.66
  -7   4  -1   89.36   13.46
   3  -4  -7 1120.51   64.01
   4  -3  -7 1226.11   36.96
  -7   4  -3 1122.20   20.96
  -7   3  -4 1227.86   15.80
   7  -4   5  735.92   17.67
   7  -5   4  646.54   20.70
   7  -5   2  637.34   31.38
  -5   2   7  725.86   15.40
  -5   0  -7 1119.92   13.46
  -5   0   7 1128.73   28.52
  -7   5   0 1156.12   28.47
  -7   5  -2  733.45   23.54
  -7   2  -5  747.79   11.32
   5  -2  -7  760.62   22.63
   7  -6   3  691.90   38.82
  -6   1   7  137.08   18.52
   6  -1  -7   98.85   24.66
  -7   1  -6  124.22    8.48
  -8   1   1    9.69   26.76
  -1  -1  -8    2.60    8.59
  -8   1  -1    8.98   23.83
  -1  -1   8    0.48    5.19
   1  -1  -8   -1.77    9.86
  -8   2   2  791.30   29.66
   8  -2   2 1051.04   31.18
  -8   2   0    1.35   23.99
   0  -2  -8   -0.48   14.46
   0  -2   8   -0.02    3.63
  -2   0   8    0.56    6.60
   8  -2   0  -10.78   17.77
  -8   2  -2 1088.10   26.59
  -2  -2   8 1092.66   43.18
   2  -2  -8 1062.04   20.66
   8  -3   1  789.59   22.25
  -3   1   8  866.43   16.14
  -3  -1   8  728.66   18.79
   1  -3  -8  740.99   45.88
  -8   3  -1  802.04   16.06
  -8   3  -3    3.28    9.31
   3  -3  -8   -6.87   26.53
   8  -4   4  228.19   17.76
   8  -4   2   40.52   19.16
  -8   4   0  130.20   12.33
  -4   0   8  161.92   11.46
  -8   4  -2   47.97   14.04
   4  -2  -8   39.51   15.83
  -8   2  -4   59.45   16.53
  -8   4  -4  193.39   17.10
   8  -5   3   43.23   24.30
  -8   1  -5 1010.66   25.34
   5  -1  -8 1115.49   29.56
  -8   5  -3   64.07   18.77
  -8   3  -5   49.96   11.04
   8  -6   4   20.74   22.89
   2  -1  -9 1124.73   18.56
  -2  -1   9 1110.93   13.59
  -3   0   9  524.17   11.16
   3  -2  -9  224.31   15.61
  -9   2  -3  191.20   14.92
  -4   1   9   53.54   12.67
   4  -1  -9   57.19   25.53
  -4  -1   9   38.44   10.77
   3  -4  -9  597.99   29.05
  -9   4  -3  581.14   18.48
  -9   3  -4  584.12   13.53
  -5   0   9  829.00   15.05
   0   0   0    0.00    0.00


TITL Sc4N3_125GPa in I-43d
REM I-43d (#220 in standard setting)
CELL 0.41000   6.161694   6.161694   6.161694  90.0000  90.0000  90.0000
ZERR    4.00   0.001365   0.001365   0.001365   0.0000   0.0000   0.0000
LATT -2
SYMM -x+1/2,-y, z+1/2
SYMM -x, y+1/2,-z+1/2
SYMM  x+1/2,-y+1/2,-z
SYMM  z, x, y
SYMM  z+1/2,-x+1/2,-y
SYMM -z+1/2,-x, y+1/2
SYMM -z, x+1/2,-y+1/2
SYMM  y, z, x
SYMM -y, z+1/2,-x+1/2
SYMM  y+1/2,-z+1/2,-x
SYMM -y+1/2,-z, x+1/2
SYMM  y+1/4, x+1/4, z+1/4
SYMM -y+1/4,-x+3/4, z+3/4
SYMM  y+3/4,-x+1/4,-z+3/4
SYMM -y+3/4, x+3/4,-z+1/4
SYMM  x+1/4, z+1/4, y+1/4
SYMM -x+3/4, z+3/4,-y+1/4
SYMM -x+1/4,-z+3/4, y+3/4
SYMM  x+3/4,-z+1/4,-y+3/4
SYMM  z+1/4, y+1/4, x+1/4
SYMM  z+3/4,-y+1/4,-x+3/4
SYMM -z+3/4, y+3/4,-x+1/4
SYMM -z+1/4,-y+3/4, x+3/4
SFAC N Sc
UNIT 12.00 16.00
TREF
HKLF 4
END
_computing_structure_solution     'SHELXT 2018/2 (Sheldrick, 2018)'
;
_shelx_hkl_checksum                80008
loop_
  _axis.id
  _axis.system
  _axis.type
  _axis.equipment
  _axis.parity
  _axis.depends_on
  _axis.zero
  _axis.vector[1]
  _axis.vector[2]
  _axis.vector[3]
 source abstract . source . . . 1.00000000 0.00000000 0.00000000
 omega abstract rotation goniometer -1 . 0.00000000 0.00000000 0.00000000
 1.00000000
 kappa abstract rotation goniometer -1 omega 0.00000000 -0.76604444 0.00000000
 0.64278761
 phi abstract rotation goniometer -1 kappa . 0.00000000 0.00000000 1.00000000
 theta abstract rotation goniometer -1 . -0.00507000 0.00000000 0.00000000
 1.00000000
 matrixX abstract general general . phi . 1.00000000 0.00000000 0.00000000
 matrixY abstract general general . phi . 0.00000000 1.00000000 0.00000000
 matrixZ abstract general general . phi . 0.00000000 0.00000000 1.00000000
 dacX abstract translation general . phi . 0.00000000 1.00000000 0.00000000
 dacY abstract translation general . phi . -1.00000000 0.00000000 0.00000000
 dacZ abstract translation general . phi . 0.00000000 0.00000000 1.00000000

_olex2_submission_special_instructions  'No special instructions were received'
_oxdiff_exptl_absorpt_empirical_details
;
Empirical correction (ABSPACK) includes:
- Absorption correction using spherical harmonics
- Frame scaling
- Detector area scaling
;
_oxdiff_exptl_absorpt_empirical_full_max  2.956
_oxdiff_exptl_absorpt_empirical_full_min  0.435
