# Supplementary material for: Stabilization of N6 and N8 anionic units and 2D polynitrogen layers in high-pressure scandium polynitrides
Source: Nat Commun. 2024 Mar 12;15:2244. doi: 10.1038/s41467-024-46313-9 (PMC11636835; doi:10.1038/s41467-024-46313-9)
Supplement: Supplementary file 3 — Source Data [file 41467_2024_46313_MOESM3_ESM.zip › Sc4N3_125GPa.fcf]

#
# h,k,l, Fc-squared, Fo-squared, sigma(Fo-squared), status flag
#
data_Sc4N3_125GPa
_shelx_title ' Sc4N3_125GPa_a.res in I-43d'
_shelx_refln_list_code          4
_shelx_F_calc_maximum      123.77
_exptl_crystal_F_000       420.00
_reflns_d_resolution_high  0.5721

loop_
 _space_group_symop_operation_xyz
 'x, y, z'
 '-x+1/2, -y, z+1/2'
 '-x, y+1/2, -z+1/2'
 'x+1/2, -y+1/2, -z'
 'z, x, y'
 'z+1/2, -x+1/2, -y'
 '-z+1/2, -x, y+1/2'
 '-z, x+1/2, -y+1/2'
 'y, z, x'
 '-y, z+1/2, -x+1/2'
 'y+1/2, -z+1/2, -x'
 '-y+1/2, -z, x+1/2'
 'y+1/4, x+1/4, z+1/4'
 '-y+1/4, -x+3/4, z+3/4'
 'y+3/4, -x+1/4, -z+3/4'
 '-y+3/4, x+3/4, -z+1/4'
 'x+1/4, z+1/4, y+1/4'
 '-x+3/4, z+3/4, -y+1/4'
 '-x+1/4, -z+3/4, y+3/4'
 'x+3/4, -z+1/4, -y+3/4'
 'z+1/4, y+1/4, x+1/4'
 'z+3/4, -y+1/4, -x+3/4'
 '-z+3/4, y+3/4, -x+1/4'
 '-z+1/4, -y+3/4, x+3/4'
 'x+1/2, y+1/2, z+1/2'
 '-x+1, -y+1/2, z+1'
 '-x+1/2, y+1, -z+1'
 'x+1, -y+1, -z+1/2'
 'z+1/2, x+1/2, y+1/2'
 'z+1, -x+1, -y+1/2'
 '-z+1, -x+1/2, y+1'
 '-z+1/2, x+1, -y+1'
 'y+1/2, z+1/2, x+1/2'
 '-y+1/2, z+1, -x+1'
 'y+1, -z+1, -x+1/2'
 '-y+1, -z+1/2, x+1'
 'y+3/4, x+3/4, z+3/4'
 '-y+3/4, -x+5/4, z+5/4'
 'y+5/4, -x+3/4, -z+5/4'
 '-y+5/4, x+5/4, -z+3/4'
 'x+3/4, z+3/4, y+3/4'
 '-x+5/4, z+5/4, -y+3/4'
 '-x+3/4, -z+5/4, y+5/4'
 'x+5/4, -z+3/4, -y+5/4'
 'z+3/4, y+3/4, x+3/4'
 'z+5/4, -y+3/4, -x+5/4'
 '-z+5/4, y+5/4, -x+3/4'
 '-z+3/4, -y+5/4, x+5/4'

_cell_length_a     6.1613
_cell_length_b     6.1613
_cell_length_c     6.1613
_cell_angle_alpha  90.000
_cell_angle_beta   90.000
_cell_angle_gamma  90.000

_shelx_F_squared_multiplier     1.000

loop_
 _refln_index_h
 _refln_index_k
 _refln_index_l
 _refln_F_squared_calc
 _refln_F_squared_meas
 _refln_F_squared_sigma
 _refln_observed_status
  -1   1   2       3598.67       2926.51        91.95 o
   1   1   2       3619.43       3564.54        21.67 o
   0   2   2       6498.57       6746.54       108.70 o
   0   1   3      15320.21      15572.24        46.91 o
  -1   2   3       6379.05       6346.16        34.29 o
   1   2   3       6357.15       6166.51        23.73 o
  -2   3   3       1934.48       1926.35        17.57 o
   2   3   3       1965.12       1931.57        20.38 o
   0   0   4        173.03        183.51         5.69 o
  -2   2   4       7069.02       6990.94       234.96 o
   0   2   4        369.92        324.36        25.74 o
   2   2   4       7103.39       7251.73        35.91 o
  -1   3   4       5043.98       4714.48        30.87 o
   1   3   4       5004.49       5312.61        24.07 o
   0   4   4         24.51         19.16         8.91 o
   4   4   4      10869.04      12122.35       116.27 o
   0   1   5       3591.14       3439.53        21.06 o
  -1   2   5       1031.95        994.97        14.08 o
   1   2   5       1022.48       1108.90        38.26 o
  -2   3   5       2248.23       2113.16        13.30 o
   0   3   5        284.43        285.17         9.27 o
   2   3   5       2275.97       2173.27        15.67 o
  -3   4   5        188.62        179.23         9.25 o
  -1   4   5       3382.92       3010.93       252.29 o
   1   4   5       3355.46       3336.69       107.82 o
   3   4   5        188.56        195.72        18.00 o
  -2   5   5       1981.66       2047.70        31.63 o
   2   5   5       2006.74       2121.31       262.44 o
  -1   1   6       3152.07       3613.03        31.99 o
   1   1   6       3150.61       3282.26        32.66 o
   0   2   6       4906.78       4826.45        32.46 o
  -3   3   6        998.38        956.24        27.31 o
  -1   3   6       1442.38       1391.25        16.69 o
   1   3   6       1430.45       1537.35        18.55 o
   3   3   6       1012.89       1051.81        29.79 o
  -2   4   6       1755.43       1748.83        39.27 o
   0   4   6        110.87        113.80        10.09 o
   2   4   6       1768.33       1934.45        18.02 o
  -5   5   6       1369.86       1396.01       171.95 o
  -3   5   6        927.93        864.19        15.66 o
  -1   5   6        808.38        858.41        44.69 o
   1   5   6        801.53        874.75        22.19 o
   3   5   6        943.78        962.85        25.37 o
  -4   6   6        517.36        524.31        17.79 o
   0   6   6       2997.20       2785.07        54.87 o
   0   1   7        195.38        211.38         9.80 o
  -1   2   7       1312.97       1271.23        76.07 o
   1   2   7       1316.78       1465.42        47.86 o
  -2   3   7       1448.16       1502.36        18.58 o
   0   3   7       1626.26       1671.80       143.10 o
   2   3   7       1440.13       1512.21        26.68 o
  -3   4   7       1822.97       1770.73        33.92 o
  -1   4   7        139.10        135.41        12.56 o
   1   4   7        138.95        145.26        12.66 o
   3   4   7       1805.72       1885.33        48.19 o
  -4   5   7       1132.37       1107.81        70.62 o
  -2   5   7       1134.86       1122.62        69.94 o
   0   5   7       1981.37       1780.97        17.69 o
   2   5   7       1129.33       1181.71        14.70 o
  -3   6   7       1189.35       1093.37        61.35 o
  -1   6   7        200.76        216.62        29.27 o
   1   6   7        200.39        192.85        20.05 o
  -2   2   8       1762.41       1474.49       205.23 o
   0   2   8          0.13         -1.34         4.80 o
   2   2   8       1766.42       1698.17        24.12 o
  -1   3   8       1265.77       1329.82        60.71 o
   1   3   8       1270.24       1217.96        38.41 o
  -4   4   8        354.41        360.60        28.07 o
  -2   4   8         65.13         64.03        30.28 o
   0   4   8        208.98        235.33        25.06 o
   2   4   8         65.13         77.98        14.01 o
   4   4   8        358.93        305.60        27.02 o
  -3   5   8         83.71         68.31        38.40 o
   1   5   8       1730.51       1671.28        82.83 o
   3   5   8         83.72         85.80        15.04 o
  -4   6   8         38.99         32.77        36.17 o
   1   2   9       1659.18       1763.22        17.33 o
   0   3   9        805.61        828.32        17.64 o
   2   3   9        291.53        329.21        26.16 o
  -1   4   9         85.47         84.61        20.02 o
   1   4   9         85.30         68.50        15.68 o
   3   4   9        972.05        924.40        16.15 o
   0   5   9       1392.74       1310.03        23.78 o
                                                
