# Supplementary material for: Stabilization of N6 and N8 anionic units and 2D polynitrogen layers in high-pressure scandium polynitrides
Source: Nat Commun. 2024 Mar 12;15:2244. doi: 10.1038/s41467-024-46313-9 (PMC11636835; doi:10.1038/s41467-024-46313-9)
Supplement: Supplementary file 3 — Source Data [file 41467_2024_46313_MOESM3_ESM.zip › ScN_50GPa.cif]

data_ScN_50GPa
_audit_creation_date               2023-04-27
_audit_creation_method
;
Olex2 1.3
(compiled 2020.11.12 svn.r5f609507 for OlexSys, GUI svn.r6408)
;
_shelx_SHELXL_version_number       '2018/3'
_audit_contact_author_address      ?
_audit_contact_author_email        ?
_audit_contact_author_name         'Andrey Aslandukov'
_audit_contact_author_phone        ?
_publ_contact_author_id_orcid      ?
_publ_section_references
;
Dolomanov, O.V., Bourhis, L.J., Gildea, R.J, Howard, J.A.K. & Puschmann, H.
 (2009), J. Appl. Cryst. 42, 339-341.

Sheldrick, G.M. (2015). Acta Cryst. A71, 3-8.

Sheldrick, G.M. (2015). Acta Cryst. C71, 3-8.
;
_chemical_name_common              ?
_chemical_name_systematic          'Scandium (III) nitride'
_chemical_formula_moiety           'N Sc'
_chemical_formula_sum              'N Sc'
_chemical_formula_weight           58.97
_chemical_melting_point            ?
_chemical_oxdiff_formula           'Sc N'
loop_
  _atom_type_symbol
  _atom_type_description
  _atom_type_scat_dispersion_real
  _atom_type_scat_dispersion_imag
  _atom_type_scat_source
 'N' 'N' -0.0031 0.0005 'International Tables Vol C Tables 4.2.6.8 and 6.1.1.4'
 'Sc' 'Sc' 0.0242 0.0645 'International Tables Vol C Tables 4.2.6.8 and 6.1.1.4'

_shelx_space_group_comment
;
The symmetry employed for this shelxl refinement is uniquely defined
by the following loop, which should always be used as a source of
symmetry information in preference to the above space-group names.
They are only intended as comments.
;
_space_group_crystal_system        'cubic'
_space_group_IT_number             225
_space_group_name_H-M_alt          'F m -3 m'
_space_group_name_Hall             '-F 4 2 3'
loop_
  _space_group_symop_operation_xyz
 'x, y, z'
 '-x, -y, z'
 '-x, y, -z'
 'x, -y, -z'
 'z, x, y'
 'z, -x, -y'
 '-z, -x, y'
 '-z, x, -y'
 'y, z, x'
 '-y, z, -x'
 'y, -z, -x'
 '-y, -z, x'
 'y, x, -z'
 '-y, -x, -z'
 'y, -x, z'
 '-y, x, z'
 'x, z, -y'
 '-x, z, y'
 '-x, -z, -y'
 'x, -z, y'
 'z, y, -x'
 'z, -y, x'
 '-z, y, x'
 '-z, -y, -x'
 'x, y+1/2, z+1/2'
 '-x, -y+1/2, z+1/2'
 '-x, y+1/2, -z+1/2'
 'x, -y+1/2, -z+1/2'
 'z, x+1/2, y+1/2'
 'z, -x+1/2, -y+1/2'
 '-z, -x+1/2, y+1/2'
 '-z, x+1/2, -y+1/2'
 'y, z+1/2, x+1/2'
 '-y, z+1/2, -x+1/2'
 'y, -z+1/2, -x+1/2'
 '-y, -z+1/2, x+1/2'
 'y, x+1/2, -z+1/2'
 '-y, -x+1/2, -z+1/2'
 'y, -x+1/2, z+1/2'
 '-y, x+1/2, z+1/2'
 'x, z+1/2, -y+1/2'
 '-x, z+1/2, y+1/2'
 '-x, -z+1/2, -y+1/2'
 'x, -z+1/2, y+1/2'
 'z, y+1/2, -x+1/2'
 'z, -y+1/2, x+1/2'
 '-z, y+1/2, x+1/2'
 '-z, -y+1/2, -x+1/2'
 'x+1/2, y, z+1/2'
 '-x+1/2, -y, z+1/2'
 '-x+1/2, y, -z+1/2'
 'x+1/2, -y, -z+1/2'
 'z+1/2, x, y+1/2'
 'z+1/2, -x, -y+1/2'
 '-z+1/2, -x, y+1/2'
 '-z+1/2, x, -y+1/2'
 'y+1/2, z, x+1/2'
 '-y+1/2, z, -x+1/2'
 'y+1/2, -z, -x+1/2'
 '-y+1/2, -z, x+1/2'
 'y+1/2, x, -z+1/2'
 '-y+1/2, -x, -z+1/2'
 'y+1/2, -x, z+1/2'
 '-y+1/2, x, z+1/2'
 'x+1/2, z, -y+1/2'
 '-x+1/2, z, y+1/2'
 '-x+1/2, -z, -y+1/2'
 'x+1/2, -z, y+1/2'
 'z+1/2, y, -x+1/2'
 'z+1/2, -y, x+1/2'
 '-z+1/2, y, x+1/2'
 '-z+1/2, -y, -x+1/2'
 'x+1/2, y+1/2, z'
 '-x+1/2, -y+1/2, z'
 '-x+1/2, y+1/2, -z'
 'x+1/2, -y+1/2, -z'
 'z+1/2, x+1/2, y'
 'z+1/2, -x+1/2, -y'
 '-z+1/2, -x+1/2, y'
 '-z+1/2, x+1/2, -y'
 'y+1/2, z+1/2, x'
 '-y+1/2, z+1/2, -x'
 'y+1/2, -z+1/2, -x'
 '-y+1/2, -z+1/2, x'
 'y+1/2, x+1/2, -z'
 '-y+1/2, -x+1/2, -z'
 'y+1/2, -x+1/2, z'
 '-y+1/2, x+1/2, z'
 'x+1/2, z+1/2, -y'
 '-x+1/2, z+1/2, y'
 '-x+1/2, -z+1/2, -y'
 'x+1/2, -z+1/2, y'
 'z+1/2, y+1/2, -x'
 'z+1/2, -y+1/2, x'
 '-z+1/2, y+1/2, x'
 '-z+1/2, -y+1/2, -x'
 '-x, -y, -z'
 'x, y, -z'
 'x, -y, z'
 '-x, y, z'
 '-z, -x, -y'
 '-z, x, y'
 'z, x, -y'
 'z, -x, y'
 '-y, -z, -x'
 'y, -z, x'
 '-y, z, x'
 'y, z, -x'
 '-y, -x, z'
 'y, x, z'
 '-y, x, -z'
 'y, -x, -z'
 '-x, -z, y'
 'x, -z, -y'
 'x, z, y'
 '-x, z, -y'
 '-z, -y, x'
 '-z, y, -x'
 'z, -y, -x'
 'z, y, x'
 '-x, -y+1/2, -z+1/2'
 'x, y+1/2, -z+1/2'
 'x, -y+1/2, z+1/2'
 '-x, y+1/2, z+1/2'
 '-z, -x+1/2, -y+1/2'
 '-z, x+1/2, y+1/2'
 'z, x+1/2, -y+1/2'
 'z, -x+1/2, y+1/2'
 '-y, -z+1/2, -x+1/2'
 'y, -z+1/2, x+1/2'
 '-y, z+1/2, x+1/2'
 'y, z+1/2, -x+1/2'
 '-y, -x+1/2, z+1/2'
 'y, x+1/2, z+1/2'
 '-y, x+1/2, -z+1/2'
 'y, -x+1/2, -z+1/2'
 '-x, -z+1/2, y+1/2'
 'x, -z+1/2, -y+1/2'
 'x, z+1/2, y+1/2'
 '-x, z+1/2, -y+1/2'
 '-z, -y+1/2, x+1/2'
 '-z, y+1/2, -x+1/2'
 'z, -y+1/2, -x+1/2'
 'z, y+1/2, x+1/2'
 '-x+1/2, -y, -z+1/2'
 'x+1/2, y, -z+1/2'
 'x+1/2, -y, z+1/2'
 '-x+1/2, y, z+1/2'
 '-z+1/2, -x, -y+1/2'
 '-z+1/2, x, y+1/2'
 'z+1/2, x, -y+1/2'
 'z+1/2, -x, y+1/2'
 '-y+1/2, -z, -x+1/2'
 'y+1/2, -z, x+1/2'
 '-y+1/2, z, x+1/2'
 'y+1/2, z, -x+1/2'
 '-y+1/2, -x, z+1/2'
 'y+1/2, x, z+1/2'
 '-y+1/2, x, -z+1/2'
 'y+1/2, -x, -z+1/2'
 '-x+1/2, -z, y+1/2'
 'x+1/2, -z, -y+1/2'
 'x+1/2, z, y+1/2'
 '-x+1/2, z, -y+1/2'
 '-z+1/2, -y, x+1/2'
 '-z+1/2, y, -x+1/2'
 'z+1/2, -y, -x+1/2'
 'z+1/2, y, x+1/2'
 '-x+1/2, -y+1/2, -z'
 'x+1/2, y+1/2, -z'
 'x+1/2, -y+1/2, z'
 '-x+1/2, y+1/2, z'
 '-z+1/2, -x+1/2, -y'
 '-z+1/2, x+1/2, y'
 'z+1/2, x+1/2, -y'
 'z+1/2, -x+1/2, y'
 '-y+1/2, -z+1/2, -x'
 'y+1/2, -z+1/2, x'
 '-y+1/2, z+1/2, x'
 'y+1/2, z+1/2, -x'
 '-y+1/2, -x+1/2, z'
 'y+1/2, x+1/2, z'
 '-y+1/2, x+1/2, -z'
 'y+1/2, -x+1/2, -z'
 '-x+1/2, -z+1/2, y'
 'x+1/2, -z+1/2, -y'
 'x+1/2, z+1/2, y'
 '-x+1/2, z+1/2, -y'
 '-z+1/2, -y+1/2, x'
 '-z+1/2, y+1/2, -x'
 'z+1/2, -y+1/2, -x'
 'z+1/2, y+1/2, x'

_cell_length_a                     4.2492(7)
_cell_length_b                     4.2492(7)
_cell_length_c                     4.2492(7)
_cell_angle_alpha                  90
_cell_angle_beta                   90
_cell_angle_gamma                  90
_cell_volume                       76.72(4)
_cell_formula_units_Z              4
_cell_measurement_reflns_used      29
_cell_measurement_temperature      293(2)
_cell_measurement_theta_max        14.5000
_cell_measurement_theta_min        3.4510
_shelx_estimated_absorpt_T_max     0.996
_shelx_estimated_absorpt_T_min     0.996
_exptl_absorpt_coefficient_mu      0.709
_exptl_absorpt_correction_T_max    ?
_exptl_absorpt_correction_T_min    ?
_exptl_absorpt_correction_type     none
_exptl_absorpt_process_details     ?
_exptl_absorpt_special_details     ?
_exptl_crystal_colour              ?
_exptl_crystal_density_diffrn      5.105
_exptl_crystal_density_meas        ?
_exptl_crystal_density_method      ?
_exptl_crystal_description         irregular
_exptl_crystal_F_000               112
_exptl_crystal_preparation        
 'high-pressure high-temperature synthesis in the laser-heated DAC'
_exptl_crystal_size_max            0.005
_exptl_crystal_size_mid            0.005
_exptl_crystal_size_min            0.005
_exptl_transmission_factor_max     ?
_exptl_transmission_factor_min     ?
_diffrn_reflns_av_R_equivalents    0.0688
_diffrn_reflns_av_unetI/netI       0.0343
_diffrn_reflns_Laue_measured_fraction_full  1.000
_diffrn_reflns_Laue_measured_fraction_max  0.864
_diffrn_reflns_limit_h_max         5
_diffrn_reflns_limit_h_min         -6
_diffrn_reflns_limit_k_max         6
_diffrn_reflns_limit_k_min         -6
_diffrn_reflns_limit_l_max         4
_diffrn_reflns_limit_l_min         -3
_diffrn_reflns_number              40
_diffrn_reflns_point_group_measured_fraction_full  1.000
_diffrn_reflns_point_group_measured_fraction_max  0.864
_diffrn_reflns_theta_full          10.202
_diffrn_reflns_theta_max           14.507
_diffrn_reflns_theta_min           3.449
_diffrn_ambient_temperature        293(2)
_diffrn_ambient_pressure           50000000
_diffrn_detector                   'Hybrid Pixel Array Detector'
_diffrn_detector_area_resol_mean   5.8140
_diffrn_measured_fraction_theta_full  1.000
_diffrn_measured_fraction_theta_max  0.864
_diffrn_measurement_details
;
List of Runs (angles in degrees, time in seconds):

  # Type    Start    End  Width  t~exp~   \w     \q     \k     \f   Frames
--------------------------------------------------------------------------
  1  \w    -23.00  22.00   0.50    1.00    --    0.00   0.00   0.00   90
;
_diffrn_measurement_device         'abstract diffractometer'
_diffrn_measurement_device_type   
 'esperanto-CrysAlisPro-abstract goniometer imported esperanto images'
_diffrn_measurement_method         '\w scans'
_diffrn_orient_matrix_type        
 'CrysAlisPro convention (1999,Acta A55,543-557)'
_diffrn_orient_matrix_UB_11        -0.0389945000
_diffrn_orient_matrix_UB_12        0.0159488000
_diffrn_orient_matrix_UB_13        0.0551081000
_diffrn_orient_matrix_UB_21        0.0466954000
_diffrn_orient_matrix_UB_22        -0.0302883000
_diffrn_orient_matrix_UB_23        0.0416181000
_diffrn_orient_matrix_UB_31        0.0336677000
_diffrn_orient_matrix_UB_32        0.0605309000
_diffrn_orient_matrix_UB_33        0.0063903000
_diffrn_radiation_monochromator    synchrotron
_diffrn_radiation_probe            x-ray
_diffrn_radiation_type             synchrotron
_diffrn_radiation_wavelength       0.29521
_diffrn_source                     synchrotron
_reflns_Friedel_coverage           0.000
_reflns_Friedel_fraction_full      .
_reflns_Friedel_fraction_max       .
_reflns_number_gt                  19
_reflns_number_total               19
_reflns_odcompleteness_completeness  82.61
_reflns_odcompleteness_iscentric   1
_reflns_odcompleteness_theta       14.51
_reflns_special_details
;
 Reflections were merged by SHELXL according to the crystal
 class for the calculation of statistics and refinement.
 
 _reflns_Friedel_fraction is defined as the number of unique
 Friedel pairs measured divided by the number that would be
 possible theoretically, ignoring centric projections and
 systematic absences.
;
_reflns_threshold_expression       'I > 2\s(I)'
_computing_cell_refinement         'CrysAlisPro 1.171.40.67a (Rigaku OD, 2019)'
_computing_data_collection         'CrysAlisPro 1.171.40.67a (Rigaku OD, 2019)'
_computing_data_reduction          'CrysAlisPro 1.171.40.67a (Rigaku OD, 2019)'
_computing_molecular_graphics      'Olex2 1.3 (Dolomanov et al., 2009)'
_computing_publication_material    'Olex2 1.3 (Dolomanov et al., 2009)'
_computing_structure_refinement    'SHELXL 2018/3 (Sheldrick, 2015)'
_computing_structure_solution      'SHELXT  (Sheldrick, 2015)'
_refine_diff_density_max           0.630
_refine_diff_density_min           -1.025
_refine_diff_density_rms           0.263
_refine_ls_extinction_coef         .
_refine_ls_extinction_method       none
_refine_ls_goodness_of_fit_ref     1.202
_refine_ls_hydrogen_treatment      undef
_refine_ls_matrix_type             full
_refine_ls_number_parameters       3
_refine_ls_number_reflns           19
_refine_ls_number_restraints       0
_refine_ls_R_factor_all            0.0341
_refine_ls_R_factor_gt             0.0341
_refine_ls_restrained_S_all        1.202
_refine_ls_shift/su_max            0.000
_refine_ls_shift/su_mean           0.000
_refine_ls_structure_factor_coef   Fsqd
_refine_ls_weighting_details      
 'w=1/[\s^2^(Fo^2^)+(0.0552P)^2^] where P=(Fo^2^+2Fc^2^)/3'
_refine_ls_weighting_scheme        calc
_refine_ls_wR_factor_gt            0.0772
_refine_ls_wR_factor_ref           0.0772
_refine_special_details            ?
_olex2_refinement_description
;
;
_atom_sites_solution_hydrogens     .
_atom_sites_solution_primary       dual
_atom_sites_solution_secondary     ?
loop_
  _atom_site_label
  _atom_site_type_symbol
  _atom_site_fract_x
  _atom_site_fract_y
  _atom_site_fract_z
  _atom_site_U_iso_or_equiv
  _atom_site_adp_type
  _atom_site_occupancy
  _atom_site_site_symmetry_order
  _atom_site_calc_flag
  _atom_site_refinement_flags_posn
  _atom_site_refinement_flags_adp
  _atom_site_refinement_flags_occupancy
  _atom_site_disorder_assembly
  _atom_site_disorder_group
 Sc1 Sc 0.000000 0.000000 0.000000 0.0070(7) Uani 1 48 d S T P . .
 N1 N 0.500000 0.500000 0.500000 0.0051(14) Uani 1 48 d S T P . .

loop_
  _atom_site_aniso_label
  _atom_site_aniso_U_11
  _atom_site_aniso_U_22
  _atom_site_aniso_U_33
  _atom_site_aniso_U_23
  _atom_site_aniso_U_13
  _atom_site_aniso_U_12
 Sc1 0.0070(7) 0.0070(7) 0.0070(7) 0.000 0.000 0.000
 N1 0.0051(14) 0.0051(14) 0.0051(14) 0.000 0.000 0.000

_geom_special_details
;
 All esds (except the esd in the dihedral angle between two l.s. planes)
 are estimated using the full covariance matrix.  The cell esds are taken
 into account individually in the estimation of esds in distances, angles
 and torsion angles; correlations between esds in cell parameters are only
 used when they are defined by crystal symmetry.  An approximate (isotropic)
 treatment of cell esds is used for estimating esds involving l.s. planes.
;
loop_
  _geom_bond_atom_site_label_1
  _geom_bond_atom_site_label_2
  _geom_bond_distance
  _geom_bond_site_symmetry_2
  _geom_bond_publ_flag
 Sc1 Sc1 3.0046(5) 49_454 ?
 Sc1 Sc1 3.0046(5) 73_445 ?
 Sc1 Sc1 3.0046(5) 49 ?
 Sc1 Sc1 3.0046(5) 25_544 ?
 Sc1 Sc1 3.0046(5) 25 ?
 Sc1 Sc1 3.0046(5) 73 ?
 Sc1 N1 2.1246(4) 73_444 ?
 Sc1 N1 2.1246(4) 73_445 ?
 Sc1 N1 2.1246(4) 25_544 ?
 Sc1 N1 2.1246(4) 49_454 ?
 Sc1 N1 2.1246(4) 49_444 ?
 Sc1 N1 2.1246(4) 25_444 ?

loop_
  _geom_angle_atom_site_label_1
  _geom_angle_atom_site_label_2
  _geom_angle_atom_site_label_3
  _geom_angle
  _geom_angle_site_symmetry_1
  _geom_angle_site_symmetry_3
  _geom_angle_publ_flag
 Sc1 Sc1 Sc1 180.0 25_544 25 ?
 Sc1 Sc1 Sc1 120.0 25 49_454 ?
 Sc1 Sc1 Sc1 60.0 25 73 ?
 Sc1 Sc1 Sc1 120.0 25_544 49 ?
 Sc1 Sc1 Sc1 60.0 73_445 49_454 ?
 Sc1 Sc1 Sc1 60.0 25 49 ?
 Sc1 Sc1 Sc1 60.0 25_544 49_454 ?
 Sc1 Sc1 Sc1 180.0 73_445 73 ?
 Sc1 Sc1 Sc1 180.0 49 49_454 ?
 Sc1 Sc1 Sc1 60.0 25_544 73_445 ?
 Sc1 Sc1 Sc1 120.0 25_544 73 ?
 Sc1 Sc1 Sc1 120.0 25 73_445 ?
 Sc1 Sc1 Sc1 60.0 49 73 ?
 Sc1 Sc1 Sc1 120.0 49 73_445 ?
 Sc1 Sc1 Sc1 120.0 49_454 73 ?
 N1 Sc1 Sc1 90.0 49_454 49 ?
 N1 Sc1 Sc1 45.0 73_445 49 ?
 N1 Sc1 Sc1 90.0 73_445 73 ?
 N1 Sc1 Sc1 90.0 49_444 49 ?
 N1 Sc1 Sc1 135.0 73_444 25 ?
 N1 Sc1 Sc1 45.0 25_544 49 ?
 N1 Sc1 Sc1 45.0 25_544 73 ?
 N1 Sc1 Sc1 135.0 25_444 49 ?
 N1 Sc1 Sc1 135.0 25_544 49_454 ?
 N1 Sc1 Sc1 45.0 73_444 25_544 ?
 N1 Sc1 Sc1 135.0 49_444 25 ?
 N1 Sc1 Sc1 135.0 49_454 25_544 ?
 N1 Sc1 Sc1 45.0 49_454 73 ?
 N1 Sc1 Sc1 90.0 73_445 73_445 ?
 N1 Sc1 Sc1 90.0 25_444 25 ?
 N1 Sc1 Sc1 90.0 73_444 73_445 ?
 N1 Sc1 Sc1 90.0 49_444 49_454 ?
 N1 Sc1 Sc1 135.0 49_454 73_445 ?
 N1 Sc1 Sc1 45.0 25_444 49_454 ?
 N1 Sc1 Sc1 45.0 49_444 25_544 ?
 N1 Sc1 Sc1 45.0 49_454 25 ?
 N1 Sc1 Sc1 45.0 25_444 73_445 ?
 N1 Sc1 Sc1 90.0 25_544 25 ?
 N1 Sc1 Sc1 90.0 25_544 25_544 ?
 N1 Sc1 Sc1 90.0 73_444 73 ?
 N1 Sc1 Sc1 90.0 25_444 25_544 ?
 N1 Sc1 Sc1 135.0 49_444 73 ?
 N1 Sc1 Sc1 45.0 73_445 25 ?
 N1 Sc1 Sc1 135.0 25_444 73 ?
 N1 Sc1 Sc1 135.0 73_445 49_454 ?
 N1 Sc1 Sc1 135.0 73_445 25_544 ?
 N1 Sc1 Sc1 45.0 73_444 49_454 ?
 N1 Sc1 Sc1 135.0 73_444 49 ?
 N1 Sc1 Sc1 90.0 49_454 49_454 ?
 N1 Sc1 Sc1 45.0 49_444 73_445 ?
 N1 Sc1 Sc1 135.0 25_544 73_445 ?
 N1 Sc1 N1 180.0 49_454 49_444 ?
 N1 Sc1 N1 90.0 49_444 25_444 ?
 N1 Sc1 N1 90.0 73_444 49_454 ?
 N1 Sc1 N1 90.0 73_445 25_544 ?
 N1 Sc1 N1 180.0 73_445 73_444 ?
 N1 Sc1 N1 90.0 73_444 25_544 ?
 N1 Sc1 N1 90.0 49_454 25_444 ?
 N1 Sc1 N1 90.0 49_454 25_544 ?
 N1 Sc1 N1 180.0 25_544 25_444 ?
 N1 Sc1 N1 90.0 49_444 25_544 ?
 N1 Sc1 N1 90.0 73_445 49_454 ?
 N1 Sc1 N1 90.0 73_445 25_444 ?
 N1 Sc1 N1 90.0 73_444 49_444 ?
 N1 Sc1 N1 90.0 73_444 25_444 ?
 N1 Sc1 N1 90.0 73_445 49_444 ?
 Sc1 N1 Sc1 90.0 73_556 25 ?
 Sc1 N1 Sc1 90.0 25_655 49_565 ?
 Sc1 N1 Sc1 90.0 25_655 73 ?
 Sc1 N1 Sc1 90.0 73_556 25_655 ?
 Sc1 N1 Sc1 180.0 73_556 73 ?
 Sc1 N1 Sc1 180.0 25 25_655 ?
 Sc1 N1 Sc1 90.0 49_565 73 ?
 Sc1 N1 Sc1 90.0 73_556 49 ?
 Sc1 N1 Sc1 180.0 49 49_565 ?
 Sc1 N1 Sc1 90.0 25 49 ?
 Sc1 N1 Sc1 90.0 25 73 ?
 Sc1 N1 Sc1 90.0 25_655 49 ?
 Sc1 N1 Sc1 90.0 49 73 ?
 Sc1 N1 Sc1 90.0 73_556 49_565 ?
 Sc1 N1 Sc1 90.0 25 49_565 ?

_shelx_res_file
;
TITL ScN_50GPa_a.res in Fm-3m
    ScN_50GPa.res
    created by SHELXL-2018/3 at 14:04:14 on 27-Apr-2023
REM Old TITL ScN_50GPa in Fm-3m
REM SHELXT solution in Fm-3m: R1 0.103, Rweak 0.261, Alpha 0.000
REM <I/s> 0.000 for 0 systematic absences, Orientation as input
REM Formula found by SHELXT: N Sc
CELL 0.29521 4.2492 4.2492 4.2492 90 90 90
ZERR 4 0.0007 0.0007 0.0007 0 0 0
LATT 4
SYMM -X,-Y,+Z
SYMM -X,+Y,-Z
SYMM +X,-Y,-Z
SYMM +Z,+X,+Y
SYMM +Z,-X,-Y
SYMM -Z,-X,+Y
SYMM -Z,+X,-Y
SYMM +Y,+Z,+X
SYMM -Y,+Z,-X
SYMM +Y,-Z,-X
SYMM -Y,-Z,+X
SYMM +Y,+X,-Z
SYMM -Y,-X,-Z
SYMM +Y,-X,+Z
SYMM -Y,+X,+Z
SYMM +X,+Z,-Y
SYMM -X,+Z,+Y
SYMM -X,-Z,-Y
SYMM +X,-Z,+Y
SYMM +Z,+Y,-X
SYMM +Z,-Y,+X
SYMM -Z,+Y,+X
SYMM -Z,-Y,-X
SFAC N Sc
DISP N -0.0031 0.0005 5.1519
DISP Sc 0.0242 0.0645 130.8955
UNIT 4 4

L.S. 50
PLAN  1
SIZE 0.005 0.005 0.005
CONF
list 4
MORE -1
fmap 2 53
acta
REM <olex2.extras>
REM <HklSrc "%.\\ScN_50GPa.hkl">
REM </olex2.extras>

WGHT    0.055200
FVAR       1.35323
SC1   2    0.000000    0.000000    0.000000    10.02083    0.00704    0.00704 =
         0.00704    0.00000    0.00000    0.00000
N1    1    0.500000    0.500000    0.500000    10.02083    0.00511    0.00511 =
         0.00511    0.00000    0.00000    0.00000
HKLF 4


REM  ScN_50GPa_a.res in Fm-3m
REM wR2 = 0.0772, GooF = S = 1.202, Restrained GooF = 1.202 for all data
REM R1 = 0.0341 for 19 Fo > 4sig(Fo) and 0.0341 for all 19 data
REM 3 parameters refined using 0 restraints

END

WGHT      0.0552      0.0000

REM Highest difference peak  0.630,  deepest hole -1.025,  1-sigma level  0.263
Q1    1   0.2874  0.5000  0.5000  10.12500  0.05    0.63
;
_shelx_res_checksum                35663
_shelx_hkl_file
;
   1  -1   1 2974.06   48.15
  -1   1  -1 2550.00   44.97
   0   2   0 9999.00   65.97
   2   0   2 4897.76   77.13
  -2   2  -2 3618.84   77.74
   2  -2   2 4173.73   81.85
  -1   3  -1 1662.64   45.80
  -3  -1  -1 1608.53   41.96
  -3   1  -1 1636.56   53.85
   3  -1   3 1056.88   47.99
  -3   3  -1 1032.05   47.77
   1  -3   3  806.17   42.26
   3   1   3  888.02   39.72
  -3   1  -3  782.52   40.68
  -3   3  -3  700.73   42.31
   3  -3   3  811.86   46.20
   0   4   0 3030.57   52.52
   4   0   2 2391.81   67.81
  -4   0  -2 2289.42   67.01
   2  -2   4 1844.09   69.19
   4   2   2 1689.18   51.24
  -4  -2  -2 1520.76   46.33
  -2   4  -2 1973.02   65.33
  -4   2  -2 1974.17   69.38
   4   0   4 1691.46   67.45
  -4  -4   0 1429.43   27.97
   4   2   4 1293.64   52.13
   1   5   1  653.15   20.87
  -1  -5   1  678.68   25.07
  -1   5  -1  601.97   35.02
  -5  -3  -1  552.98   26.71
  -1  -5   3  457.18   29.45
  -3   5  -1  612.24   40.19
  -5  -1  -3  462.21   34.00
   5   3   3  347.02   27.20
   0   6   0 1114.76   40.45
   0  -6   2 1282.08   48.84
  -6  -2  -2  950.59   46.89
  -2   6  -2 1014.35   52.52
   0  -6   4  816.38   47.57
   0   0   0    0.00    0.00
   0  -2   2 1800.84   43.55
;
_shelx_hkl_checksum                92953
_olex2_submission_special_instructions  'No special instructions were received'
_oxdiff_exptl_absorpt_empirical_details
;
Empirical correction (ABSPACK) includes:
;
_oxdiff_exptl_absorpt_empirical_full_max  1.000
_oxdiff_exptl_absorpt_empirical_full_min  1.000

# start Validation Reply Form
_vrf_PLAT088_ScN_50GPa
;
PROBLEM: Poor Data / Parameter Ratio ....................       6.33 Note  
RESPONSE: This measurement was performed at high pressure. The diamond 
anvil cell metallic body typically shadows more than 60% of the reflections.
;
_vrf_PLAT113_ScN_50GPa
;
PROBLEM: ADDSYM Suggests Possible Pseudo/New  Space Group      Pm-3m Check 
RESPONSE: Fm-3m spacegroup is correct.
;
# end Validation Reply Form
