# Supplementary material for: Stabilization of N6 and N8 anionic units and 2D polynitrogen layers in high-pressure scandium polynitrides
Source: Nat Commun. 2024 Mar 12;15:2244. doi: 10.1038/s41467-024-46313-9 (PMC11636835; doi:10.1038/s41467-024-46313-9)
Supplement: Supplementary file 3 — Source Data [file 41467_2024_46313_MOESM3_ESM.zip › ScN5_96GPa_final.cif]

data_ScN5_96GPa
_audit_creation_date               2022-04-15
_audit_creation_method
;
Olex2 1.3
(compiled 2020.11.12 svn.r5f609507 for OlexSys, GUI svn.r6408)
;
_shelx_SHELXL_version_number       '2018/3'
_audit_contact_author_address      ?
_audit_contact_author_email        ?
_audit_contact_author_name         'Andrey Aslandukov'
_audit_contact_author_phone        ?
_publ_contact_author_id_orcid      ?
_publ_section_references
;
Dolomanov, O.V., Bourhis, L.J., Gildea, R.J, Howard, J.A.K. & Puschmann, H.
 (2009), J. Appl. Cryst. 42, 339-341.

Sheldrick, G.M. (2015). Acta Cryst. A71, 3-8.

Sheldrick, G.M. (2015). Acta Cryst. C71, 3-8.
;
_chemical_name_common              ?
_chemical_name_systematic          'Scandium nitride (1/5)'
_chemical_formula_moiety           'N5 Sc'
_chemical_formula_sum              'N5 Sc'
_chemical_formula_weight           115.01
_chemical_melting_point            ?
_chemical_oxdiff_formula           'Sc N5'
loop_
  _atom_type_symbol
  _atom_type_description
  _atom_type_scat_dispersion_real
  _atom_type_scat_dispersion_imag
  _atom_type_scat_source
 'N' 'N' -0.0033 0.0004 'International Tables Vol C Tables 4.2.6.8 and 6.1.1.4'
 'Sc' 'Sc' 0.0191 0.0597 'International Tables Vol C Tables 4.2.6.8 and 6.1.1.4'

_shelx_space_group_comment
;
The symmetry employed for this shelxl refinement is uniquely defined
by the following loop, which should always be used as a source of
symmetry information in preference to the above space-group names.
They are only intended as comments.
;
_space_group_crystal_system        'monoclinic'
_space_group_IT_number             11
_space_group_name_H-M_alt          'P 1 21/m 1'
_space_group_name_Hall             '-P 2yb'
loop_
  _space_group_symop_operation_xyz
 'x, y, z'
 '-x, y+1/2, -z'
 '-x, -y, -z'
 'x, -y-1/2, z'

_cell_length_a                     3.3225(6)
_cell_length_b                     6.440(3)
_cell_length_c                     3.7067(4)
_cell_angle_alpha                  90
_cell_angle_beta                   104.339(13)
_cell_angle_gamma                  90
_cell_volume                       76.84(4)
_cell_formula_units_Z              2
_cell_measurement_reflns_used      174
_cell_measurement_temperature      293(2)
_cell_measurement_theta_max        16.1600
_cell_measurement_theta_min        2.9550
_shelx_estimated_absorpt_T_max     1.000
_shelx_estimated_absorpt_T_min     1.000
_exptl_absorpt_coefficient_mu      0.373
_exptl_absorpt_correction_T_max    1.00000
_exptl_absorpt_correction_T_min    0.45307
_exptl_absorpt_correction_type     multi-scan
_exptl_absorpt_process_details
;
CrysAlisPro 1.171.40.67a (Rigaku Oxford Diffraction, 2019)
Empirical absorption correction using spherical harmonics,
 implemented in SCALE3 ABSPACK scaling algorithm.
;
_exptl_absorpt_special_details     ?
_exptl_crystal_colour              ?
_exptl_crystal_density_diffrn      4.971
_exptl_crystal_density_meas        ?
_exptl_crystal_density_method      ?
_exptl_crystal_description         irregular
_exptl_crystal_F_000               112
_exptl_crystal_preparation        
 'high-pressure high-temperature synthesis in the laser-heated DAC'
_exptl_crystal_size_max            0.001
_exptl_crystal_size_mid            0.001
_exptl_crystal_size_min            0.001
_exptl_transmission_factor_max     ?
_exptl_transmission_factor_min     ?
_diffrn_reflns_av_R_equivalents    0.0321
_diffrn_reflns_av_unetI/netI       0.0557
_diffrn_reflns_Laue_measured_fraction_full  0.547
_diffrn_reflns_Laue_measured_fraction_max  0.322
_diffrn_reflns_limit_h_max         5
_diffrn_reflns_limit_h_min         -5
_diffrn_reflns_limit_k_max         7
_diffrn_reflns_limit_k_min         -5
_diffrn_reflns_limit_l_max         6
_diffrn_reflns_limit_l_min         -6
_diffrn_reflns_number              446
_diffrn_reflns_point_group_measured_fraction_full  0.547
_diffrn_reflns_point_group_measured_fraction_max  0.322
_diffrn_reflns_theta_full          9.822
_diffrn_reflns_theta_max           17.664
_diffrn_reflns_theta_min           2.269
_diffrn_ambient_temperature        293(2)
_diffrn_ambient_pressure           96000000
_diffrn_detector                   'Hybrid Pixel Array Detector'
_diffrn_detector_area_resol_mean   13.3333
_diffrn_measured_fraction_theta_full  0.547
_diffrn_measured_fraction_theta_max  0.322
_diffrn_measurement_details
;
List of Runs (angles in degrees, time in seconds):

  # Type    Start    End  Width  t~exp~   \w     \q     \k     \f   Frames
--------------------------------------------------------------------------
  1  \w    -35.50  30.50   0.50    2.00    --    0.00   0.00   0.00  132
;
_diffrn_measurement_device         'abstract diffractometer'
_diffrn_measurement_device_type   
 'esperanto-CrysAlisPro-abstract goniometer imported esperanto images'
_diffrn_measurement_method         '\w scans'
_diffrn_orient_matrix_type        
 'CrysAlisPro convention (1999,Acta A55,543-557)'
_diffrn_orient_matrix_UB_11        -0.0091978000
_diffrn_orient_matrix_UB_12        0.0420590000
_diffrn_orient_matrix_UB_13        0.0201937000
_diffrn_orient_matrix_UB_21        0.0070875000
_diffrn_orient_matrix_UB_22        -0.0123877000
_diffrn_orient_matrix_UB_23        0.0748955000
_diffrn_orient_matrix_UB_31        0.0874847000
_diffrn_orient_matrix_UB_32        0.0054136000
_diffrn_orient_matrix_UB_33        0.0157868000
_diffrn_radiation_monochromator    synchrotron
_diffrn_radiation_probe            x-ray
_diffrn_radiation_type             synchrotron
_diffrn_radiation_wavelength       0.2843
_diffrn_source                     synchrotron
_reflns_Friedel_coverage           0.000
_reflns_Friedel_fraction_full      .
_reflns_Friedel_fraction_max       .
_reflns_number_gt                  202
_reflns_number_total               264
_reflns_odcompleteness_completeness  32.49
_reflns_odcompleteness_iscentric   1
_reflns_odcompleteness_theta       17.66
_reflns_special_details
;
 Reflections were merged by SHELXL according to the crystal
 class for the calculation of statistics and refinement.
 
 _reflns_Friedel_fraction is defined as the number of unique
 Friedel pairs measured divided by the number that would be
 possible theoretically, ignoring centric projections and
 systematic absences.
;
_reflns_threshold_expression       'I > 2\s(I)'
_computing_cell_refinement         'CrysAlisPro 1.171.40.67a (Rigaku OD, 2019)'
_computing_data_collection         'CrysAlisPro 1.171.40.67a (Rigaku OD, 2019)'
_computing_data_reduction          'CrysAlisPro 1.171.40.67a (Rigaku OD, 2019)'
_computing_molecular_graphics      'Olex2 1.3 (Dolomanov et al., 2009)'
_computing_publication_material    'Olex2 1.3 (Dolomanov et al., 2009)'
_computing_structure_refinement    'SHELXL 2018/3 (Sheldrick, 2015)'
_computing_structure_solution      'SHELXT 2018/2 (Sheldrick, 2018)'
_refine_diff_density_max           0.724
_refine_diff_density_min           -0.789
_refine_diff_density_rms           0.175
_refine_ls_extinction_coef         .
_refine_ls_extinction_method       none
_refine_ls_goodness_of_fit_ref     1.008
_refine_ls_hydrogen_treatment      undef
_refine_ls_matrix_type             full
_refine_ls_number_parameters       31
_refine_ls_number_reflns           264
_refine_ls_number_restraints       0
_refine_ls_R_factor_all            0.0556
_refine_ls_R_factor_gt             0.0363
_refine_ls_restrained_S_all        1.008
_refine_ls_shift/su_max            0.000
_refine_ls_shift/su_mean           0.000
_refine_ls_structure_factor_coef   Fsqd
_refine_ls_weighting_details      
 'w=1/[\s^2^(Fo^2^)+(0.0515P)^2^] where P=(Fo^2^+2Fc^2^)/3'
_refine_ls_weighting_scheme        calc
_refine_ls_wR_factor_gt            0.0814
_refine_ls_wR_factor_ref           0.0877
_refine_special_details            ?
_olex2_refinement_description
;
;
_atom_sites_solution_hydrogens     .
_atom_sites_solution_primary       dual
_atom_sites_solution_secondary     ?
loop_
  _atom_site_label
  _atom_site_type_symbol
  _atom_site_fract_x
  _atom_site_fract_y
  _atom_site_fract_z
  _atom_site_U_iso_or_equiv
  _atom_site_adp_type
  _atom_site_occupancy
  _atom_site_site_symmetry_order
  _atom_site_calc_flag
  _atom_site_refinement_flags_posn
  _atom_site_refinement_flags_adp
  _atom_site_refinement_flags_occupancy
  _atom_site_disorder_assembly
  _atom_site_disorder_group
 Sc1 Sc 0.4779(2) 0.250000 0.13202(18) 0.0076(3) Uani 1 2 d S T P . .
 N1 N 0.1061(6) 0.5835(8) 0.4462(5) 0.0082(9) Uani 1 1 d . . . . .
 N2 N 0.1897(7) 0.5396(8) 0.1165(5) 0.0099(10) Uani 1 1 d . . . . .
 N3 N 0.1740(10) 0.250000 0.5651(8) 0.0078(13) Uani 1 2 d S T P . .

loop_
  _atom_site_aniso_label
  _atom_site_aniso_U_11
  _atom_site_aniso_U_22
  _atom_site_aniso_U_33
  _atom_site_aniso_U_23
  _atom_site_aniso_U_13
  _atom_site_aniso_U_12
 Sc1 0.0091(3) 0.0105(10) 0.0035(3) 0.000 0.00200(14) 0.000
 N1 0.0082(9) 0.012(3) 0.0044(7) -0.0002(9) 0.0026(4) -0.0015(10)
 N2 0.0085(7) 0.019(3) 0.0033(7) 0.0003(9) 0.0027(5) 0.0009(10)
 N3 0.0110(11) 0.007(5) 0.0048(10) 0.000 0.0014(7) 0.000

_geom_special_details
;
 All esds (except the esd in the dihedral angle between two l.s. planes)
 are estimated using the full covariance matrix.  The cell esds are taken
 into account individually in the estimation of esds in distances, angles
 and torsion angles; correlations between esds in cell parameters are only
 used when they are defined by crystal symmetry.  An approximate (isotropic)
 treatment of cell esds is used for estimating esds involving l.s. planes.
;
loop_
  _geom_bond_atom_site_label_1
  _geom_bond_atom_site_label_2
  _geom_bond_distance
  _geom_bond_site_symmetry_2
  _geom_bond_publ_flag
 N1 N1 1.397(8) 3_566 ?
 N1 N2 1.349(3) . ?
 N1 N3 1.413(5) 3_566 ?
 N2 N2 1.434(5) 3_565 ?

loop_
  _geom_angle_atom_site_label_1
  _geom_angle_atom_site_label_2
  _geom_angle_atom_site_label_3
  _geom_angle
  _geom_angle_site_symmetry_1
  _geom_angle_site_symmetry_3
  _geom_angle_publ_flag
 N1 N1 N3 102.6(2) 3_566 3_566 ?
 N2 N1 N1 109.2(5) . 3_566 ?
 N2 N1 N3 114.4(3) . 3_566 ?
 N1 N2 N2 105.8(2) . 3_565 ?
 N1 N3 N1 98.7(3) 2_546 3_566 ?

loop_
  _geom_torsion_atom_site_label_1
  _geom_torsion_atom_site_label_2
  _geom_torsion_atom_site_label_3
  _geom_torsion_atom_site_label_4
  _geom_torsion
  _geom_torsion_site_symmetry_1
  _geom_torsion_site_symmetry_2
  _geom_torsion_site_symmetry_3
  _geom_torsion_site_symmetry_4
  _geom_torsion_publ_flag
 N1 N1 N2 N2 46.8(6) 3_566 . . 3_565 ?
 N3 N1 N2 N2 -67.5(6) 3_566 . . 3_565 ?

_shelx_res_file
;
TITL ScN5_96GPa_a.res in P2(1)/m
    ScN5_96GPa.res
    created by SHELXL-2018/3 at 12:02:16 on 15-Apr-2022
REM Old TITL ScN5_96GPa in P2(1)/m
REM SHELXT solution in P2(1)/m: R1 0.045, Rweak 0.005, Alpha 0.088
REM <I/s> 0.000 for 0 systematic absences, Orientation as input
REM Formula found by SHELXT: N5 Sc
CELL 0.2843 3.3225 6.4396 3.7067 90 104.339 90
ZERR 2 0.0006 0.0033 0.0004 0 0.013 0
LATT 1
SYMM -X,0.5+Y,-Z
SFAC N Sc
DISP N -0.0033 0.0004 5.0164
DISP Sc 0.0191 0.0597 118.1185
UNIT 10 2

L.S. 20
PLAN  2
SIZE 0.001 0.001 0.001
CONF
CONN 0 Sc1
list 4
fmap 2 53
MORE -1
ACTA
OMIT -5 3 4
OMIT -4 5 3
OMIT 2 2 1
OMIT -5 7 5
OMIT -5 7 4
REM <olex2.extras>
REM <HklSrc "%.\\ScN5_96GPa.hkl">
REM </olex2.extras>

WGHT    0.051500
FVAR       2.30687
SC1   2    0.477947    0.250000    0.132024    10.50000    0.00911    0.01045 =
         0.00353    0.00000    0.00200    0.00000
N1    1    0.106070    0.583480    0.446248    11.00000    0.00823    0.01242 =
         0.00441   -0.00025    0.00264   -0.00149
N2    1    0.189735    0.539635    0.116486    11.00000    0.00854    0.01856 =
         0.00328    0.00026    0.00266    0.00089
N3    1    0.173952    0.250000    0.565065    10.50000    0.01096    0.00723 =
         0.00480    0.00000    0.00141    0.00000
HKLF 4


REM  ScN5_96GPa_a.res in P2(1)/m
REM wR2 = 0.0877, GooF = S = 1.008, Restrained GooF = 1.008 for all data
REM R1 = 0.0363 for 202 Fo > 4sig(Fo) and 0.0556 for all 264 data
REM 31 parameters refined using 0 restraints

END

WGHT      0.0515      0.0000

REM Highest difference peak  0.724,  deepest hole -0.789,  1-sigma level  0.175
Q1    1   0.1055  0.4232  0.0013  11.00000  0.05    0.72
Q2    1  -0.1012  0.5557  0.4664  11.00000  0.05    0.66
;
_shelx_res_checksum                92436
_shelx_hkl_file
;
   0   0  -1  378.47   10.18
   0   0   2 1176.93   25.58
   0   0  -2 1185.08   28.75
   0   0   3 3513.32   63.53
   0   0  -3 3454.21   70.54
   0   0  -4 2143.29   59.81
   0   0   4 1875.57   46.52
   0   0  -5  423.06   52.84
   0   0   5  461.78   34.53
   0   0  -6   30.97   65.37
   0   1  -1  831.48   17.41
   0   1  -2 4864.04   79.51
   0  -1   2 4818.90   79.60
   0   1   2 4808.03   85.97
   0   1   3   22.13   23.59
   0  -1  -3   25.54   37.36
   0   1  -3   22.30   19.44
   0  -1   4   44.92   23.43
   0   1   4   58.24   25.77
   0  -1  -4   53.35   49.31
   0   1  -4   50.28   30.58
   0   1   5 1097.70   41.64
   0  -1   5 1081.72   40.70
   0   1  -5 1174.82   51.92
   0   1  -6  146.93   53.72
   0  -1  -6  149.39   82.50
   0   2  -2   62.84   14.57
   0  -2   3  443.34   27.57
   0   2  -3  445.75   25.38
   0   2  -4  533.86   32.13
   0  -2   4  427.48   29.21
   0   2  -5   22.91   33.37
   0  -2   5   25.32   32.66
   0   3  -2 3072.21   63.30
   0   3  -3 1602.36   39.80
   0  -3   3 1634.00   59.07
   0   3  -4  116.25   26.04
   0  -3   4   52.67   38.99
   0   3  -5  405.46   35.31
   0  -3   5  367.08   43.82
   0  -4   3  917.82   74.61
   0   4  -3  914.18   37.22
   0   4  -4 1362.21   43.57
   0  -4   4 1168.64   78.12
   0  -4   5  266.07   67.27
   0   4  -5  278.11   36.36
   0   5  -4  -13.03   31.90
   0   5  -5  636.96   41.30
   0  -5   5  628.08   87.33
   1   0  -6  806.88   72.01
  -1   0   5   67.22   31.13
   1   0  -4  921.98   48.00
  -1   0   4  948.25   32.48
  -1   0   3 1778.11   39.01
   1   0  -3 1639.87   47.26
  -1   0   2 4506.11   74.40
   1   0  -2 4488.11   77.69
  -1   0   1 1732.89   30.55
   1   0  -1 1759.36   31.51
  -1   0  -1 9992.13  152.83
   1   0   1 9999.00  152.61
  -1   0  -2   25.30   15.85
   1   0   2   30.68   11.69
  -1   0  -3    8.46   26.26
  -1   0  -4  743.05   44.95
   1   0   4  755.54   32.45
  -1   0  -5  338.25   53.22
   1   0   5  313.89   32.23
   1   1  -6  923.47   68.00
  -1  -1   5  214.86   32.24
  -1   1   5  197.66   35.27
   1   1  -4  303.44   32.61
  -1   1   4  346.38   30.42
  -1  -1   4  317.77   27.54
  -1   1   3 1478.18   41.89
  -1  -1   3 1466.21   35.11
   1   1  -3 1403.29   36.19
  -1  -1   2 2118.13   39.13
   1   1  -2 2121.20   39.76
  -1  -1   1 3202.66   52.63
   1   1  -1 3237.41   51.66
  -1   1  -1 3418.95   56.59
   1  -1   1 3403.34   61.35
   1   1   2 1611.93   36.43
  -1  -1  -2 1525.84   45.79
  -1   1  -2 1642.69   33.01
   1  -1   2 1600.52   34.35
  -1  -1  -3 1180.36   48.43
   1  -1   3 1109.34   31.90
  -1   1  -3 1115.05   31.48
  -1   1  -4  111.54   30.90
  -1  -1  -4  145.74   52.26
   1  -1   4   94.99   24.72
   1   1   4  111.22   26.08
   1  -1   5  286.82   32.68
  -1   1  -5  298.72   44.94
  -1  -1  -5  271.03   68.76
   1   1   5  348.46   35.82
  -1  -2   5  143.32   33.39
  -1  -2   4 1789.93   44.57
   1   2  -4 1781.59   44.81
   1   2  -3  308.36   22.17
  -1  -2   3  300.27   21.80
  -1  -2   2    1.49   18.45
   1   2  -2   -1.30   14.40
   1   2  -1 4031.17   71.34
   1  -2   2    0.81   33.70
  -1   2  -2    1.16   16.53
   1  -2   3 2673.60   58.74
  -1   2  -3 2424.75   51.58
  -1   2  -4  626.61   31.81
   1  -2   4  668.61   40.53
   1  -2   5  490.54   42.03
  -1   2  -5  525.64   38.56
  -1  -3   5  952.53   52.46
   1   3  -5 1096.94   44.27
   1   3  -4   89.39   27.35
  -1  -3   4  157.23   37.17
   1   3  -3   37.62   20.38
  -1  -3   3   19.44   35.37
   1   3  -2 3896.71   71.43
  -1  -3   2 3957.43   87.51
  -1   3  -2  726.75   34.47
  -1   3  -3  730.29   29.96
   1  -3   3  551.30   59.18
   1  -3   4  186.92   53.24
  -1   3  -4  157.51   29.22
  -1   3  -5  364.95   36.49
   1  -3   5  376.62   56.94
  -1  -4   5  -23.97   57.06
   1   4  -5   11.44   30.44
  -1  -4   4 1346.50   69.20
   1   4  -4 1349.28   42.27
   1   4  -3  682.30   30.67
  -1  -4   3  788.29   62.77
  -1   4  -3  606.79   35.67
   1  -4   4  178.94   73.82
  -1   4  -4  199.38   29.15
  -1   4  -5  508.70   37.75
   1  -4   5  521.02   84.34
   1   5  -5   54.84   32.25
  -1  -5   5  100.38   86.48
  -1  -5   4   43.24   78.53
   1   5  -4   42.72   28.61
   1   5  -3 1022.24   41.97
  -1   5  -4  259.21   32.38
  -1   5  -5  461.38   39.31
   1   6  -5  210.27   33.36
   1   6  -4  612.36   42.12
   2   0  -6   43.68   69.93
  -2   0   5   27.51   29.29
   2   0  -5  -71.68   57.86
   2   0  -4  530.92   47.60
  -2   0   4  571.17   28.35
   2   0  -3  156.45   32.19
  -2   0   3  142.32   19.44
   2   0  -2   90.99   24.22
  -2   0   2  111.49   13.73
  -2   0   1  764.43   17.27
   2   0   1  173.50   12.58
  -2   0  -1  185.77   10.97
  -2   0  -2    3.56   18.83
   2   0   2   -1.23   14.07
  -2   0  -3  734.58   35.07
   2   0   3  701.69   26.45
   2   0   4  179.09   25.58
  -2   0  -5  193.88   55.99
   2   1  -6  481.99   65.16
   2   1  -5  999.26   57.16
  -2  -1   5  908.13   39.75
  -2   1   5  940.32   40.49
  -2   1   4  261.34   30.65
   2   1  -4  229.00   34.57
  -2  -1   4  242.56   23.72
   2   1  -3  224.50   24.05
  -2  -1   3  242.99   19.12
  -2  -1   2 2273.11   41.69
   2   1  -2 2300.32   42.25
  -2  -1   1 2794.41   46.46
   2   1  -1 2784.87   45.03
  -2   1  -1  632.58   16.76
   2   1   1  631.86   15.76
  -2   1  -2 1260.04   30.15
   2   1   2 1314.44   28.65
   2  -1   3  988.93   35.43
   2   1   3 1117.28   32.09
  -2  -1  -3 1113.05   51.12
  -2   1  -3 1049.39   32.25
   2   1   4   17.89   24.84
   2  -1   4   13.17   28.20
  -2   1  -5  135.53   45.06
  -2  -1  -5  115.23   71.28
   2   2  -6  636.71   53.97
  -2  -2   5  511.71   34.17
   2   2  -5  444.86   40.55
  -2  -2   4  770.80   32.63
   2   2  -4  826.79   34.57
  -2  -2   3 3726.86   66.75
   2   2  -3 3556.76   67.18
  -2  -2   2  413.07   23.74
   2   2  -2  444.33   18.05
   2   2  -1  552.00   17.06
  -2   2  -1 3206.52   66.48
   2  -2   2  -34.18   41.71
  -2   2  -2   15.39   15.43
  -2   2  -3   20.95   20.36
   2   2   3   11.69   25.79
   2  -2   3   52.03   42.76
   2  -2   4 1752.32   56.61
   2   2   4 1677.89   45.90
   2   2   5  330.02   36.38
  -2   2  -5  255.96   37.22
  -2  -3   5  253.93   41.89
   2   3  -5  201.01   34.64
  -2  -3   4  363.69   36.79
   2   3  -4  327.28   30.34
  -2  -3   3  742.24   42.36
   2   3  -3  848.25   29.06
   2   3  -2    4.84   18.00
  -2   3  -2 1218.63   37.80
   2  -3   3  157.55   64.50
  -2   3  -3  175.53   22.78
   2  -3   4   30.01   65.12
  -2   3  -4   53.27   27.03
   2  -3   5   80.10   67.77
  -2   3  -5   37.27   32.09
  -2  -4   5  200.85   52.92
   2   4  -5  329.86   36.70
   2   4  -4   92.84   26.51
  -2  -4   4  121.73   59.43
  -2  -4   3  880.27   64.40
   2   4  -3 1010.39   32.30
   2   4  -2    2.98   27.48
  -2   4  -3   36.71   25.45
  -2   4  -4  883.89   36.28
   2  -4   5   17.12   90.67
   2   5  -5 1094.91   43.90
  -2  -5   5 1002.01   84.03
  -2  -5   4  451.05   76.27
   2   5  -4  316.43   29.19
   2   5  -3  177.54   29.94
  -2   5  -4   49.04   30.82
   2   6  -5  -24.39   29.99
   2   6  -4  747.68   35.59
   3   0  -6  146.78   81.21
   3   0  -5  516.16   69.65
  -3   0   5  612.23   36.08
   3   0  -4  426.05   53.99
  -3   0   4  502.98   27.33
  -3   0   3 2880.15   53.75
  -3   0   2  123.61   14.04
  -3   0  -1  833.75   21.47
   3   0   2   44.62   20.20
  -3   0  -2   31.35   24.40
  -3   0  -3  244.97   36.91
   3   0   3  287.72   23.93
  -3   0  -4 1517.84   58.12
   3   0   4 1484.18   42.01
  -3   0  -5   72.31   59.92
   3   0   5   94.46   33.07
   3   1  -6   37.90   60.20
   3   1  -5 1177.41   61.72
  -3  -1   5 1045.51   39.18
   3   1  -4  133.87   39.10
  -3  -1   4  130.24   24.02
   3   1  -3   19.87   30.16
  -3  -1   3   21.65   18.75
   3   1  -2  870.50   28.88
  -3   1  -1   13.59   10.92
   3   1   1   -6.09    9.42
   3  -1   2 1237.44   48.92
   3   1   2 1213.17   28.13
  -3   1  -2 1201.59   28.92
  -3   1  -3  104.19   22.94
   3   1   3  131.36   21.41
   3  -1   3  154.91   36.69
   3   1   4  165.80   27.50
  -3   1  -4  156.64   36.97
   3  -1   4  150.51   38.49
   3   1   5  209.46   32.24
   3  -1   5  219.35   43.40
  -3   1  -5  198.74   48.44
   3   2  -6  177.72   56.70
   3   2  -5  207.07   44.30
  -3  -2   5  106.93   30.62
   3   2  -4  394.13   33.16
  -3  -2   4  370.08   27.81
  -3  -2   3  696.57   28.42
   3   2  -3  680.08   25.92
   3   2  -2  633.97   19.87
   3   2  -1   14.85    9.03
   3   2   1  355.31   16.94
  -3   2  -1  344.29   23.55
  -3   2  -2  276.14   19.34
   3   2   2  306.55   18.72
   3  -2   3   49.56   56.66
  -3   2  -3   79.64   23.29
   3   2   3   68.96   21.45
   3  -2   4   55.53   57.24
   3   2   4  120.24   27.98
  -3   2  -4   87.06   29.01
  -3   2  -5  138.07   40.11
   3   2   5  116.98   32.91
   3  -2   5  149.28   64.60
   3   3  -6  763.78   54.63
  -3  -3   5  523.70   45.09
   3   3  -5  688.67   40.14
  -3  -3   4   81.80   33.21
   3   3  -4   79.44   25.73
   3   3  -3   71.35   20.29
   3   3  -2 1993.16   39.06
  -3   3  -2  731.71   29.33
  -3   3  -3  694.50   30.15
   3  -3   4   61.82   80.38
  -3   3  -4   -2.08   28.78
   3  -3   5  237.04   85.67
  -3   3  -5  173.79   33.44
  -3  -4   5   32.06   55.61
   3   4  -5  -14.87   32.55
   3   4  -2  101.45   20.03
  -3   4  -3  352.23   28.18
  -3   4  -4  386.06   30.96
  -3   4  -5  261.10   34.91
  -3  -5   5  685.02   83.18
   3   5  -5  759.65   37.62
   3   5  -4  124.17   27.95
   3   5  -3   59.83   21.12
  -3   5  -4  129.85   29.45
   3   6  -5   60.50   30.30
   3   6  -4   30.89   26.20
  -4   0   5   75.60   28.94
  -4   0   3  466.22   22.80
  -4   0   2 2523.30   44.70
   4   0   2  275.13   32.08
  -4   0  -2  273.17   29.27
   4   0   3  -52.83   35.45
  -4   0  -3    6.13   38.65
   4   0   4  108.85   36.64
  -4   0  -4  104.07   53.42
   4   0   5  569.29   45.08
  -4  -1   6  404.07   36.94
   4   1  -6  413.76   73.64
  -4  -1   5   77.25   29.15
   4   1  -5   86.69   59.26
  -4  -1   3   44.69   18.22
   4   1  -3   81.54   39.33
  -4  -1   2  577.50   19.61
  -4   1   0  319.24   13.28
  -4   1  -1  296.42   14.19
   4   1   2  130.62   19.86
  -4   1  -2  139.66   19.99
  -4   1  -3  575.59   34.01
   4  -1   3  495.17   49.85
   4   1   3  583.11   27.04
   4  -1   4  -23.17   54.20
   4   1   4   24.28   26.70
  -4   1  -4  -20.19   42.29
   4  -1   5  -33.87   52.94
   4   1   5   -7.77   29.83
   4   2  -6  -19.21   56.78
   4   2  -5  -14.88   49.46
  -4  -2   5    4.27   29.34
   4   2  -4  212.47   40.59
  -4  -2   4  275.92   28.48
   4   2  -3  243.54   29.58
  -4  -2   3  259.82   27.38
  -4  -2   2   35.09   32.19
   4   2  -2   28.13   19.74
  -4   2  -1  138.94   14.67
   4   2   1  144.29    9.97
   4   2   2   28.02   14.95
  -4   2  -2   51.60   17.47
   4   2   3  237.36   21.92
  -4   2  -3  252.56   24.27
  -4   2  -4  139.28   32.22
   4   2   4  180.49   24.01
   4  -2   5  125.30   73.23
  -4   2  -5  131.00   43.07
   4   2   5  114.72   30.69
   4   3  -6   11.55   51.71
   4   3  -5 1084.71   50.75
  -4  -3   4  162.33   44.72
  -4  -3   3   39.24   44.50
   4   3  -3   51.21   19.57
   4   3  -2  781.66   22.37
   4   3  -1  799.94   17.64
   4   3   1  -15.66   15.76
  -4   3  -2  534.30   23.40
   4   3   2  486.83   21.21
  -4   3  -3  236.58   22.28
   4   3   3  201.76   23.23
   4   3   4  208.11   26.84
  -4   3  -4  252.13   29.57
  -4   3  -5   76.58   34.05
  -4  -4   5  -22.02   61.88
   4   4  -5   40.59   31.56
  -4  -4   4  164.85   61.62
   4   4  -2  367.61   17.56
   4   4  -1   -8.96   15.73
  -4   4  -3   47.81   23.84
  -4   4  -4  110.74   28.90
  -4  -5   5   -0.66   78.77
   4   5  -5   25.60   29.47
   4   5  -4   99.59   27.76
   4   5  -3   15.52   20.10
  -4   5  -4   17.35   28.59
   4   6  -5   31.13   26.92
   4   6  -3   28.82   20.32
   4   7  -5  249.59   28.08
  -5   0   5   48.00   25.20
  -5   0   4  -13.12   21.14
  -5   0   3  325.58   20.33
  -5   0   2   41.65   12.23
  -5  -1   6   50.15   30.77
  -5  -1   4  178.21   25.71
  -5   1   4  145.36   23.01
  -5   1   3   -7.66   17.71
  -5  -1   3  -13.43   18.43
  -5  -1   2  101.38   25.07
  -5   1   2  263.99   16.20
  -5   1   1  514.59   14.67
  -5   1  -1   28.32   15.65
   5   2  -6  408.08   67.26
  -5  -2   5   18.99   32.48
   5   2  -5   26.04   51.17
   5   2  -4  329.85   46.75
   5   2  -3  717.45   46.53
  -5   2  -1 1099.42   24.97
   5   3  -6   73.87   56.61
   5   3  -5  -10.23   46.49
  -5  -3   5  -31.75   48.47
  -5  -3   4  281.37   65.09
   5   3  -3  104.19   29.31
   5   3  -2    4.39   21.46
  -5   3  -1    3.25   18.01
   5   4  -5   13.97   37.96
  -5  -4   5  -51.44   66.16
   5   4  -4   52.70   28.18
   5   4  -3  247.39   21.98
   5   4  -2  195.67   15.68
   5   4  -1   25.46    9.58
   5   5  -4  178.31   24.67
   5   5  -3   25.55   18.65
   5   5  -2  346.86   17.16
   5   5  -1  483.71   16.87
   5   6  -5   -1.32   27.60
   5   6  -4   13.12   22.07
   5   6  -3  409.58   20.92
   5   6  -2   50.16   14.18
   5   7  -5   27.22   23.62
   5   7  -4   10.35   20.94
   0   0   0    0.00    0.00


TITL ScN5_96GPa in P2(1)/m
REM P2(1)/m (#11 in standard setting)
CELL 0.28430   3.322502   6.439598   3.706740  90.0000 104.3394  90.0000
ZERR    2.00   0.000606   0.003308   0.000439   0.0000   0.0125   0.0000
LATT  1
SYMM -x, y+1/2,-z
SFAC N Sc
UNIT 10.00 2.00
TREF
HKLF 4
END
_computing_structure_solution     'SHELXT 2018/2 (Sheldrick, 2018)'
;
_shelx_hkl_checksum                14728
_olex2_submission_special_instructions  'No special instructions were received'
_oxdiff_exptl_absorpt_empirical_details
;
Empirical correction (ABSPACK) includes:
- Absorption correction using spherical harmonics
- Frame scaling
;
_oxdiff_exptl_absorpt_empirical_full_max  2.059
_oxdiff_exptl_absorpt_empirical_full_min  0.560

# start Validation Reply Form
_vrf_PLAT029_ScN5_96GPa
;
PROBLEM: _diffrn_measured_fraction_theta_full value Low .      0.547 Why?  
RESPONSE: This measurement was performed at high pressure which, due to 
the high pressure apparatus, limits the theta range. Indeed, the diamond 
anvil cell metallic body typically shadows more than 60% of the reflections.
;
_vrf_PLAT911_ScN5_96GPa
;
PROBLEM: Missing FCF Refl Between Thmin & STh/L=    0.600         68 Report
RESPONSE: This measurement was performed at high pressure which, due to 
the high pressure apparatus, limits the theta range. Indeed, the diamond 
anvil cell metallic body typically shadows more than 60% of the reflections.
;
# end Validation Reply Form
