# Supplementary material for: Stabilization of N6 and N8 anionic units and 2D polynitrogen layers in high-pressure scandium polynitrides
Source: Nat Commun. 2024 Mar 12;15:2244. doi: 10.1038/s41467-024-46313-9 (PMC11636835; doi:10.1038/s41467-024-46313-9)
Supplement: Supplementary file 3 — Source Data [file 41467_2024_46313_MOESM3_ESM.zip › ScN5_96GPa_final.fcf]

#
# h,k,l, Fc-squared, Fo-squared, sigma(Fo-squared), status flag
#
data_ScN5
_shelx_title ' ScN5_96GPa_a.res in P2(1)/m'
_shelx_refln_list_code          4
_shelx_F_calc_maximum       42.14
_exptl_crystal_F_000       112.00
_reflns_d_resolution_high  0.4685

loop_
 _space_group_symop_operation_xyz
 'x, y, z'
 '-x, y+1/2, -z'
 '-x, -y, -z'
 'x, -y-1/2, z'

_cell_length_a     3.3225
_cell_length_b     6.4396
_cell_length_c     3.7067
_cell_angle_alpha  90.000
_cell_angle_beta  104.339
_cell_angle_gamma  90.000

_shelx_F_squared_multiplier     1.000

loop_
 _refln_index_h
 _refln_index_k
 _refln_index_l
 _refln_F_squared_calc
 _refln_F_squared_meas
 _refln_F_squared_sigma
 _refln_observed_status
   4   1   0         66.34         59.99         2.50 o
  -2   0   1        137.59        143.65         3.25 o
  -1   0   1        323.19        328.06         4.12 o
   0   0   1         69.37         71.12         1.91 o
   1   0   1       1776.14       1878.29        20.29 o
   2   0   1         38.73         33.95         1.55 o
   3   0   1        149.85        156.67         4.03 o
  -5   1   1        108.62         96.70         2.76 o
  -2   1   1        514.58        524.18         6.08 o
  -1   1   1        602.37        605.16         6.93 o
   0   1   1        167.79        156.25         3.27 o
   1   1   1        655.62        641.12         7.82 o
   2   1   1        135.56        118.80         2.16 o
   3   1   1          0.22          0.57         1.85 o
   4   1   1         57.08         55.70         2.67 o
   5   1   1          0.24          5.32         2.94 o
  -3   2   1          2.51          2.79         1.70 o
  -2   2   1        111.13        103.73         3.21 o
  -1   2   1        853.44        757.51        13.41 o
   3   2   1         66.38         66.08         2.58 o
   4   2   1         28.02         26.80         1.55 o
   5   2   1        185.94        206.59         4.69 o
  -4   3   1        151.16        150.32         3.31 o
   4   3   1          0.16         -2.94         2.96 o
   5   3   1          0.00          0.61         3.38 o
  -5   4   1          3.12          4.78         1.80 o
  -4   4   1          0.20         -1.68         2.96 o
  -5   5   1        106.63         90.89         3.17 o
  -5   0   2          6.85          7.83         2.30 o
  -4   0   2        398.97        474.16         8.40 o
  -3   0   2         26.39         23.23         2.64 o
  -2   0   2         20.70         20.15         2.24 o
  -1   0   2        773.08        845.14        10.10 o
   0   0   2        204.48        221.84         3.59 o
   1   0   2          2.75          5.34         1.77 o
   2   0   2          0.11          0.15         2.12 o
   3   0   2          5.96          7.26         2.92 o
   4   0   2         59.29         51.50         4.06 o
  -5   1   2         52.40         45.38        15.28 o
  -4   1   2         93.14        108.52         3.68 o
  -3   1   2        155.05        163.58         5.43 o
  -2   1   2        426.82        429.68         5.58 o
  -1   1   2        406.58        398.31         5.24 o
   0   1   2        915.37        907.91         8.85 o
   1   1   2        295.31        301.66         3.48 o
   2   1   2        232.42        242.26         5.11 o
   3   1   2        228.21        227.75         3.50 o
   4   1   2         22.65         25.42         2.65 o
  -4   2   2          4.07          5.78         3.16 o
  -3   2   2        114.54        119.13         3.73 o
  -2   2   2         76.26         81.44         2.94 o
  -1   2   2          0.07         -0.01         2.13 o
   0   2   2         13.19         11.81         2.74 o
   1   2   2          0.00          0.20         2.79 o
   2   2   2          1.96          0.38         4.66 o
   3   2   2         52.98         54.99         2.86 o
   4   2   2          5.87          7.31         2.22 o
  -5   3   2          1.60          0.82         4.03 o
  -4   3   2        125.72        146.88         4.20 o
  -3   3   2        412.13        374.54         7.34 o
  -2   3   2          0.85          0.91         3.38 o
  -1   3   2        832.92        736.84        10.40 o
   0   3   2        599.21        577.31        11.89 o
   1   3   2        133.40        136.57         6.48 o
   2   3   2        244.27        229.00         7.10 o
   3   3   2        122.02        137.50         5.51 o
   4   3   2         94.98         95.71         4.46 o
  -5   4   2         40.82         36.77         2.95 o
  -4   4   2         66.66         69.08         3.30 o
  -3   4   2         25.79         19.06         3.76 o
  -2   4   2          1.57          0.56         5.16 o
  -5   5   2         66.88         65.18         3.22 o
  -5   6   2          8.12          9.43         2.66 o
  -5   0   3         61.32         61.18         3.82 o
  -4   0   3         81.72         87.61         4.28 o
  -3   0   3        519.37        541.22        10.10 o
  -2   0   3         23.52         27.50         3.13 o
  -1   0   3        335.59        324.10        12.99 o
   0   0   3        684.22        655.27         8.87 o
   1   0   3          0.01          1.59         4.93 o
   2   0   3        132.73        134.16         3.97 o
   3   0   3         51.78         51.95         4.02 o
   4   0   3          1.37         -4.63         5.54 o
  -5   1   3          0.02         -1.97         2.40 o
  -4   1   3          9.37         10.59         3.46 o
  -3   1   3          0.13          3.94         2.99 o
  -2   1   3         46.83         44.38         2.81 o
  -1   1   3        258.34        272.05         4.14 o
   0   1   3          4.17          4.31         2.62 o
   1   1   3        222.52        211.37         3.82 o
   2   1   3        188.03        200.21         5.21 o
   3   1   3         21.95         23.85         2.71 o
   4   1   3        103.76        106.90         4.19 o
  -5   2   3        137.63        134.82         8.74 o
  -4   2   3         51.49         47.46         3.78 o
  -3   2   3        109.55        129.22         3.60 o
  -2   2   3        678.25        684.82        15.98 o
  -1   2   3         54.04         57.18         2.92 o
   0   2   3         84.67         83.55         3.51 o
   1   2   3        493.99        477.13        23.38 o
   2   2   3          3.08          4.56         2.81 o
   3   2   3         10.37         13.25         2.86 o
   4   2   3         48.23         45.93         3.06 o
  -5   3   3         10.50         19.58         5.51 o
  -4   3   3          9.62          8.94         3.37 o
  -3   3   3         13.65         13.41         3.81 o
  -2   3   3        148.29        153.59         9.96 o
  -1   3   3          8.16          5.82         3.32 o
   0   3   3        272.49        302.98         6.20 o
   1   3   3        136.05        131.78        16.82 o
   2   3   3         29.32         32.58         4.04 o
   3   3   3        134.25        130.50         5.67 o
   4   3   3         41.74         41.58         3.27 o
  -5   4   3         38.23         46.49         4.13 o
  -2   4   3        185.08        185.47        12.23 o
  -1   4   3        128.89        132.52         9.96 o
   0   4   3        174.53        171.92         6.26 o
   1   4   3        126.10        114.02         6.70 o
   2   4   3          6.10          6.90         4.78 o
   3   4   3         64.38         66.19         5.30 o
   4   4   3          6.38          8.98         4.48 o
  -5   5   3          1.40          4.80         3.50 o
  -3   5   3         12.83         11.24         3.97 o
  -2   5   3         35.53         33.36         5.63 o
  -1   5   3        203.93        192.09         7.89 o
  -5   6   3         77.42         76.97         3.93 o
  -4   6   3         10.14          5.42         3.82 o
  -5   0   4          0.00         -2.47         3.97 o
  -3   0   4         89.16         91.94         7.23 o
  -2   0   4        111.47        105.45         4.58 o
  -1   0   4        176.84        176.67         5.05 o
   0   0   4        392.77        373.01        25.15 o
   1   0   4        140.42        141.18         4.94 o
   2   0   4         30.81         33.65         4.81 o
   3   0   4        277.06        281.10         6.40 o
   4   0   4         15.47         20.09         5.68 o
  -5   1   4         31.34         30.37         3.22 o
  -3   1   4         23.25         24.66         3.85 o
  -2   1   4         51.96         46.13         3.10 o
  -1   1   4         58.77         60.87         3.25 o
   0   1   4         10.92          9.65         2.71 o
   1   1   4         21.32         20.71         2.79 o
   2   1   4          0.45          2.95         3.50 o
   3   1   4         30.84         30.03         3.60 o
   4   1   4          0.01          0.01         3.92 o
  -5   2   4         57.47         61.98         8.78 o
  -4   2   4         49.23         48.57         5.96 o
  -3   2   4         76.68         71.48         4.00 o
  -2   2   4        141.11        149.98         5.26 o
  -1   2   4        354.35        335.57         5.94 o
   0   2   4         91.03         90.48        10.00 o
   1   2   4        118.44        120.88         4.70 o
   2   2   4        304.20        320.99         6.99 o
   3   2   4         18.31         18.45         3.57 o
   4   2   4         34.40         31.59         3.87 o
  -4   3   4         46.95         30.50         8.40 o
  -3   3   4          9.43         15.12         3.82 o
  -2   3   4         59.89         64.44         4.40 o
  -1   3   4         19.64         23.02         6.37 o
   0   3   4         18.11         18.14         5.97 o
   1   3   4         21.95         31.05         4.81 o
   2   3   4          8.66          8.73         4.69 o
   3   3   4          1.10          2.77         6.00 o
   4   3   4         48.59         43.24         4.14 o
  -5   4   4          4.32          9.90         5.30 o
  -4   4   4         60.37         30.98        11.58 o
  -2   4   4         16.41         18.95         4.55 o
  -1   4   4        234.83        253.40         6.78 o
   0   4   4        252.05        248.31        18.19 o
   1   4   4         34.23         36.90         5.09 o
   2   4   4        157.07        166.09         6.82 o
   3   4   4         75.53         72.55         5.82 o
   4   4   4         22.84         20.81         5.43 o
  -5   5   4         24.38         33.51         4.64 o
  -4   5   4         22.36         18.71         5.22 o
  -3   5   4         29.56         23.33         5.25 o
  -2   5   4         56.62         63.83        12.65 o
  -1   5   4          7.61          8.05         5.05 o
   0   5   4          3.81         -2.45         5.99 o
   1   5   4         36.68         48.71         6.08 o
   2   5   4          5.88          9.22         5.79 o
   3   5   4         27.90         24.40         5.53 o
   4   5   4          3.14          3.26         5.37 o
  -5   6   4         10.77          2.47         4.15 o
  -3   6   4         11.05          5.80         4.92 o
  -2   6   4        133.95        140.50         6.69 o
  -1   6   4        107.91        115.07         7.91 o
  -5   0   5         11.57          9.02         4.74 o
  -4   0   5         23.61         14.21         5.44 o
  -3   0   5        110.69        111.71         9.03 o
  -2   0   5          1.07         -1.09         9.32 o
  -1   0   5          9.90         12.63         5.85 o
   0   0   5         91.33         84.73         5.43 o
   1   0   5         61.32         60.28         5.18 o
   2   0   5         35.23         36.43        10.52 o
   3   0   5         19.24         16.27         5.44 o
   4   0   5         96.86        106.98         8.47 o
  -4   1   5         27.15         15.10         4.92 o
  -3   1   5        206.75        204.20        12.39 o
  -2   1   5        171.01        176.64         4.77 o
  -1   1   5         43.41         38.97         4.47 o
   0   1   5        210.69        208.80         4.77 o
   1   1   5         58.25         58.33         3.82 o
   2   1   5         25.68         23.99         7.16 o
   3   1   5         30.46         39.47         4.29 o
   4   1   5          5.27         -3.23         4.88 o
  -5   2   5         10.68          4.08         5.15 o
  -4   2   5          1.70         -0.54         4.74 o
  -3   2   5         30.83         29.14         9.41 o
  -2   2   5         95.54         91.36         6.28 o
  -1   2   5         30.05         26.93         6.27 o
   0   2   5          2.30          4.53         4.39 o
   1   2   5         99.97         95.87         5.34 o
   2   2   5         58.48         56.09         6.96 o
   3   2   5         27.16         24.57         4.45 o
   4   2   5         22.19         22.83         4.44 o
  -5   3   5          3.32         -3.90         6.30 o
  -4   3   5        205.20        203.83         9.54 o
  -3   3   5        103.81        117.75        15.50 o
  -2   3   5         45.93         42.38         5.02 o
  -1   3   5        209.85        195.76        13.57 o
   0   3   5         75.46         73.52         5.17 o
   1   3   5         75.44         69.23         5.77 o
   2   3   5         12.25          9.59         5.45 o
   3   3   5         39.18         34.84         5.94 o
   4   3   5         11.12         14.39         6.40 o
  -5   4   5          0.13         -1.86         6.19 o
  -4   4   5          1.62          3.65         5.88 o
  -3   4   5          1.51          0.46         5.28 o
  -2   4   5         48.06         56.49        12.12 o
  -1   4   5          0.21         -0.17         5.05 o
   0   4   5         51.41         51.77         6.01 o
   1   4   5         96.36         95.99         6.47 o
   2   4   5          3.76          3.22        17.04 o
   3   4   5         54.29         49.06         6.56 o
  -4   5   5          4.32          3.47         5.19 o
  -3   5   5        139.95        140.56         7.01 o
  -2   5   5        178.88        202.26         8.73 o
  -1   5   5         12.57         12.63         5.68 o
   0   5   5        112.21        119.39         7.02 o
   1   5   5         79.31         86.70         7.39 o
  -5   6   5          0.17         -0.25         5.19 o
  -4   6   5          3.88          5.85         5.06 o
  -3   6   5         12.99         11.37         5.69 o
  -2   6   5          0.52         -4.58         5.64 o
  -1   6   5         33.09         39.51         6.27 o
  -4   7   5         44.48         46.90         5.28 o
  -3   0   6         20.44         27.58        15.26 o
  -2   0   6          0.78          8.21        13.14 o
  -1   0   6        168.30        151.62        13.53 o
   0   0   6          5.71          5.82        12.28 o
  -5   1   6         12.03          9.42         5.78 o
  -4   1   6         82.70         76.30         6.20 o
  -3   1   6         13.73          7.12        11.31 o
  -2   1   6        102.32         90.57        12.24 o
  -1   1   6        172.59        173.53        12.78 o
   0   1   6         30.42         27.79         8.46 o
  -5   2   6         66.91         76.68        12.64 o
  -4   2   6          5.06         -3.61        10.67 o
  -3   2   6         38.07         33.40        10.65 o
  -2   2   6        128.46        119.65        10.14 o
  -5   3   6         16.70         13.88        10.64 o
  -4   3   6         18.27          2.17         9.72 o
  -3   3   6        124.92        143.52        10.27 o
                                                
