# Supplementary material for: Stabilization of N6 and N8 anionic units and 2D polynitrogen layers in high-pressure scandium polynitrides
Source: Nat Commun. 2024 Mar 12;15:2244. doi: 10.1038/s41467-024-46313-9 (PMC11636835; doi:10.1038/s41467-024-46313-9)
Supplement: Supplementary file 3 — Source Data [file 41467_2024_46313_MOESM3_ESM.zip › ScN5_125GPa_final.fcf]

#
# h,k,l, Fc-squared, Fo-squared, sigma(Fo-squared), status flag
#
data_ScN5_125GPa
_shelx_title ' ScN5_125GPa_a.res in P2(1)/m'
_shelx_refln_list_code          4
_shelx_F_calc_maximum       28.00
_exptl_crystal_F_000       112.00
_reflns_d_resolution_high  0.5705

loop_
 _space_group_symop_operation_xyz
 'x, y, z'
 '-x, y+1/2, -z'
 '-x, -y, -z'
 'x, -y-1/2, z'

_cell_length_a     3.2029
_cell_length_b     6.3576
_cell_length_c     3.6943
_cell_angle_alpha  90.000
_cell_angle_beta  105.994
_cell_angle_gamma  90.000

_shelx_F_squared_multiplier     1.000

loop_
 _refln_index_h
 _refln_index_k
 _refln_index_l
 _refln_F_squared_calc
 _refln_F_squared_meas
 _refln_F_squared_sigma
 _refln_observed_status
   0   2   0        240.57        258.65         1.24 o
   0   4   0        708.51        771.30         4.47 o
   1   4   0        420.48        457.14         2.69 o
   1   5   0          2.30          1.63         0.40 o
   0   6   0        701.38        667.59         4.00 o
   1   6   0         52.94         55.22         0.70 o
   1   7   0         63.01         67.93         0.98 o
   1   8   0        142.96        168.57         1.66 o
   0  10   0        122.84        117.91         1.20 o
   0   0   1         86.72         83.73         2.32 o
   0   1   1        129.57        130.94         1.29 o
   0   2   1        104.74        101.29         1.55 o
  -1   3   1         83.47         68.52         0.68 o
   0   3   1        659.67        645.79         3.97 o
  -1   4   1         58.05         64.67         0.54 o
   0   4   1        344.72        368.70         5.17 o
  -1   5   1        118.81        124.14         1.08 o
   0   5   1         16.95         13.40         1.45 o
  -1   6   1        158.24        155.39         4.02 o
   0   6   1          4.71          4.16         1.10 o
   1   6   1        312.10        370.70         2.22 o
  -1   7   1        158.64        175.13         1.19 o
   0   7   1         98.34         77.43         7.90 o
  -1   8   1         79.39         67.04         6.32 o
   0   8   1         26.11         21.76         1.56 o
  -2   9   1        220.97        225.62         1.91 o
  -1   9   1          4.46          3.94         0.69 o
   0   9   1         29.40         27.01         0.84 o
   0  10   1         69.62         69.74         1.21 o
   0  11   1         13.58         10.92         0.87 o
   0   0   2        305.41        327.30         1.51 o
   0   1   2        778.12        683.68         2.29 o
  -1   2   2          1.72          2.38         0.30 o
   0   2   2          0.43          0.30         0.16 o
  -1   3   2        783.76        791.61         4.66 o
   1   3   2         95.98        120.52         1.34 o
  -1   4   2         70.38         73.60         0.65 o
   0   4   2          0.67         -0.09         0.46 o
   1   4   2        127.67        107.75         0.85 o
  -1   5   2        236.27        225.37         5.20 o
   0   5   2        150.28        187.95         2.39 o
  -1   6   2         52.60         44.76         0.90 o
   0   6   2         55.43         56.65         1.17 o
  -1   7   2         65.52         62.73         0.77 o
   0   7   2        351.68        357.88         2.88 o
  -1   8   2          0.34          0.20         0.51 o
   0   8   2          0.42          0.94         0.99 o
  -2   9   2         12.88         11.21         0.85 o
  -1   9   2        175.43        197.74         2.23 o
   0   9   2         31.45         32.70         0.93 o
  -2  10   2          0.15          0.04         0.66 o
  -1  10   2         25.66         22.95         1.69 o
  -1   0   3        203.56        196.46         1.51 o
   0   0   3        505.97        446.71         3.05 o
   1   0   3         14.20         15.95         0.65 o
  -1   1   3        252.11        240.64         1.06 o
   0   1   3         22.02         24.37         0.76 o
   1   1   3        254.66        224.02         2.51 o
  -1   2   3         42.83         47.28         5.01 o
   1   2   3        241.60        233.81         9.71 o
  -1   3   3          7.00          6.78         1.38 o
   0   3   3        312.68        300.37         1.59 o
   1   3   3        179.38        171.95         1.80 o
  -1   4   3         84.58         86.57         1.23 o
   0   4   3         98.50        107.22         1.73 o
   1   4   3         57.32         43.94         3.08 o
  -1   5   3        197.96        165.77         1.54 o
   0   5   3          1.18          2.71         0.86 o
   1   5   3        123.13        120.56         1.66 o
  -1   6   3         48.60         48.70         3.80 o
   0   6   3        129.37        132.48         1.54 o
  -1   7   3         21.58         23.25         1.15 o
   0   7   3         42.09         42.03         1.35 o
  -1   8   3         14.94          8.93         1.01 o
   0   0   4        246.67        274.50         4.22 o
   1   0   4         95.40        105.65         1.63 o
  -1   1   4         11.74         14.45         2.28 o
   0   1   4         42.14         39.28         0.51 o
   1   1   4          0.04         -0.07         0.61 o
  -1   2   4        293.83        268.60         1.96 o
   0   2   4         62.11         76.97         1.51 o
   1   2   4         67.20         72.06         0.98 o
  -1   3   4          0.97          1.78         0.38 o
   0   3   4          0.19          0.34         0.43 o
   1   3   4         57.95         58.45         0.88 o
  -1   4   4        188.07        178.39         7.18 o
   0   4   4        161.56        190.94        17.50 o
   1   4   4         20.95         21.19         0.69 o
  -1   5   4          0.30          0.19         0.54 o
   0   5   4         20.03         20.03         2.33 o
  -1   6   4         93.72         76.16         0.68 o
  -1   0   5         12.49          9.69         0.77 o
   0   0   5        109.19        137.45         1.44 o
   1   0   5         68.16         68.50         1.53 o
  -1   1   5         16.89         17.54         2.10 o
   0   1   5         83.43         83.06         2.17 o
   1   1   5          5.42          5.52         1.04 o
  -1   2   5         36.48         37.69         4.56 o
   0   2   5         19.15         21.97         0.66 o
   1   2   5         91.93         91.37         1.24 o
  -1   3   5        115.22        111.18         1.19 o
  -1   4   5          1.87          1.80         0.57 o
  -1   1   6         99.47        113.23         1.62 o
   0   1   6         10.61         13.21         0.86 o
  -1   2   6         19.06         19.61         1.02 o
  -1   3   6         38.56         42.60         1.15 o
                                                
