# Supplementary material for: Stabilization of N6 and N8 anionic units and 2D polynitrogen layers in high-pressure scandium polynitrides
Source: Nat Commun. 2024 Mar 12;15:2244. doi: 10.1038/s41467-024-46313-9 (PMC11636835; doi:10.1038/s41467-024-46313-9)
Supplement: Supplementary file 3 — Source Data [file 41467_2024_46313_MOESM3_ESM.zip › Sc2N6_78GPa_final.fcf]

#
# h,k,l, Fc-squared, Fo-squared, sigma(Fo-squared), status flag
#
data_Sc2N6_78GPa
_shelx_title ' Sc2N6_78GPa_a.res in P-1'
_shelx_refln_list_code          4
_shelx_F_calc_maximum       41.86
_exptl_crystal_F_000        84.00
_reflns_d_resolution_high  0.4462

loop_
 _space_group_symop_operation_xyz
 'x, y, z'
 '-x, -y, -z'

_cell_length_a     2.9170
_cell_length_b     4.3283
_cell_length_c     4.8117
_cell_angle_alpha  99.357
_cell_angle_beta  104.286
_cell_angle_gamma  99.517

_shelx_F_squared_multiplier     1.000

loop_
 _refln_index_h
 _refln_index_k
 _refln_index_l
 _refln_F_squared_calc
 _refln_F_squared_meas
 _refln_F_squared_sigma
 _refln_observed_status
   1   0   0        108.93         96.05         0.35 o
   2   0   0        117.18        111.02         0.39 o
   3   0   0          5.66          5.05         0.16 o
   4   0   0         10.48         10.49         0.25 o
  -4   1   0         28.94         30.92         0.46 o
  -3   1   0        301.58        278.94         0.74 o
  -2   1   0        510.59        471.28         1.11 o
  -1   1   0        105.93         82.32         0.31 o
   1   1   0         52.75         66.45         0.36 o
   2   1   0        312.90        308.55         0.71 o
   3   1   0        116.17        103.06         0.65 o
   4   1   0        188.18        189.37         0.78 o
  -4   2   0         75.84         74.94         0.66 o
  -3   2   0         21.33         18.90         0.61 o
  -2   2   0         64.33         57.42         0.34 o
  -1   2   0         67.28         56.35         0.33 o
   1   2   0        364.35        363.23         1.07 o
   2   2   0        229.05        227.71         0.85 o
   3   2   0         10.46          9.83         0.29 o
   4   2   0          2.10          2.18         0.48 o
  -4   3   0         12.34         12.45         0.25 o
  -3   3   0        209.24        201.41         0.63 o
   2   3   0          6.46          5.42         0.23 o
   3   3   0         29.18         28.97         0.40 o
   4   3   0        157.72        162.35         0.97 o
  -4   4   0         92.86        101.61         0.57 o
  -3   4   0         28.77         29.36         0.37 o
  -2   4   0        263.09        252.85         0.81 o
   2   4   0        102.68        102.23         0.66 o
   3   4   0         44.15         44.34         0.48 o
   4   4   0         17.20         16.74         0.38 o
  -4   5   0         36.83         48.60         0.70 o
  -2   5   0         72.45         74.65         0.47 o
   2   5   0         69.93         59.42         0.55 o
   3   5   0          7.65          7.07         0.29 o
   4   5   0         25.82         23.71         0.43 o
  -4   6   0         22.79         23.96         0.42 o
   3   6   0         26.00         25.53         0.41 o
  -4  -4   1          1.61          1.53         0.30 o
   3  -4   1         14.36         12.34         0.29 o
   4  -4   1          0.50          0.58         0.20 o
  -3  -3   1        304.58        339.71         1.43 o
   4  -3   1        164.12        156.04         0.91 o
  -4  -2   1         34.43         35.35         0.54 o
  -3  -2   1         66.33         75.86         0.55 o
  -2  -2   1         61.29         69.18         0.71 o
   2  -2   1        109.46        100.20         0.54 o
   3  -2   1         41.63         36.30         0.41 o
   4  -2   1         14.91         16.22         1.04 o
  -4  -1   1          0.18          0.22         0.23 o
  -3  -1   1        183.58        205.31         0.81 o
  -2  -1   1        180.09        207.95         1.02 o
   2  -1   1          2.63          2.49         0.18 o
   3  -1   1        149.15        133.58         0.75 o
   4  -1   1        111.08        106.02         0.56 o
  -5   0   1         29.53         29.95         0.56 o
  -4   0   1         89.29         94.27         0.60 o
  -3   0   1        145.96        152.59         0.86 o
  -2   0   1        361.32        406.39         0.90 o
  -1   0   1         22.28         31.82         0.26 o
   1   0   1       1752.45       1701.53         1.14 o
   2   0   1         60.73         58.39         0.35 o
   3   0   1        201.20        198.06         0.89 o
   4   0   1         32.12         32.08         0.34 o
  -5   1   1        130.98        140.31         1.05 o
  -4   1   1          9.33          9.08         0.48 o
  -3   1   1          2.51          2.28         0.23 o
  -2   1   1        351.77        355.41         0.70 o
  -1   1   1        434.04        452.67         0.61 o
   1   1   1        512.14        504.47         0.59 o
   2   1   1        175.66        164.08         0.49 o
   3   1   1         28.62         28.68         0.55 o
   4   1   1         15.95         15.68         0.37 o
  -5   2   1          5.16          5.03         0.35 o
  -4   2   1         50.24         51.28         0.41 o
  -3   2   1        153.99        146.46         0.53 o
  -2   2   1        248.81        228.34         0.52 o
  -1   2   1        832.34        791.42         0.63 o
   1   2   1        121.27        117.15         0.38 o
   2   2   1         68.67         63.29         0.31 o
   3   2   1        116.62        117.64         0.52 o
   4   2   1         51.48         48.81         0.43 o
  -5   3   1        102.28        112.39         0.93 o
  -4   3   1         63.18         57.25         0.54 o
  -3   3   1        124.14        109.13         0.62 o
  -2   3   1         82.98         77.33         0.31 o
  -1   3   1         26.12         22.71         0.16 o
   2   3   1        168.49        159.84         0.62 o
   3   3   1         21.26         20.52         0.31 o
   4   3   1          0.19          0.28         0.21 o
  -5   4   1          0.30          0.60         0.28 o
  -4   4   1          3.47          3.66         0.26 o
  -3   4   1         43.17         42.87         0.31 o
  -1   4   1        564.13        638.13         0.85 o
   1   4   1         31.72         29.91         0.23 o
   2   4   1         38.86         39.57         0.32 o
   3   4   1         12.90         12.21         0.27 o
   4   4   1         35.98         31.71         0.46 o
  -4   5   1        134.96        139.32         0.91 o
  -3   5   1         96.98        102.27         0.62 o
  -2   5   1          9.01         11.30         0.22 o
  -1   5   1          0.22          0.30         0.10 o
   1   5   1         90.61         66.85         0.34 o
   2   5   1         65.76         65.37         0.42 o
   3   5   1         99.16         96.09         0.57 o
   4   5   1          0.25          0.42         0.22 o
  -4   6   1          1.36          1.46         0.22 o
  -3   6   1          2.04          2.02         0.22 o
  -2   6   1         33.13         39.43         0.33 o
  -1   6   1        132.79        137.65         0.44 o
   1   6   1         58.29         39.62         0.28 o
   2   6   1          0.66          0.68         0.13 o
  -4   7   1         75.31         75.80         0.67 o
  -3   7   1         39.25         42.83         0.45 o
  -2   7   1         57.26         66.92         0.42 o
  -1   7   1          8.99          9.92         0.15 o
   4  -3   2         39.96         34.48         0.50 o
  -4  -2   2         30.56         32.51         0.59 o
   3  -2   2         45.98         40.78         0.47 o
   4  -2   2        122.23        127.71         1.08 o
  -4  -1   2        174.33        191.61         1.56 o
  -3  -1   2         37.46         45.74         0.66 o
   3  -1   2         53.51         51.34         0.59 o
   4  -1   2          9.53          9.24         0.59 o
  -5   0   2          2.38          2.35         0.37 o
  -4   0   2          2.78          3.01         0.36 o
  -3   0   2         57.51         64.01         0.86 o
   2   0   2         88.87         86.32         0.40 o
   3   0   2          0.72          0.54         0.15 o
   4   0   2        134.71        135.33         0.81 o
  -3   1   2         63.65         69.53         0.49 o
  -2   1   2        237.85        308.32         1.38 o
   1   1   2        215.33        218.24         0.62 o
   2   1   2        320.44        326.55         0.71 o
   3   1   2        157.44        166.45         0.62 o
   4   1   2          2.16          2.48         0.31 o
  -5   2   2         15.46         16.46         0.45 o
  -4   2   2         30.45         31.81         0.37 o
  -3   2   2          0.34          0.25         0.14 o
  -2   2   2        104.76        108.08         0.74 o
   1   2   2         40.84         43.76         0.21 o
   2   2   2         20.92         21.60         0.30 o
   3   2   2          0.30          0.40         0.15 o
   4   2   2         22.84         22.72         0.41 o
  -5   3   2          3.44          4.38         0.33 o
  -4   3   2        107.66        100.39         0.55 o
  -3   3   2        122.53        123.54         0.63 o
  -2   3   2        282.64        282.80         0.75 o
  -1   3   2          5.68          6.44         0.09 o
   1   3   2         14.71         16.83         0.21 o
   2   3   2        119.13        127.50         0.58 o
   3   3   2         99.15        108.74         0.68 o
   4   3   2         37.10         38.41         1.07 o
  -5   4   2         57.92         61.76         0.64 o
  -4   4   2         33.20         32.88         0.41 o
   1   4   2         32.25         42.02         0.28 o
   2   4   2        102.93        116.09         0.55 o
   3   4   2          2.05          2.04         0.30 o
   4   4   2          2.97          2.81         0.36 o
  -5   5   2          0.51          0.48         0.25 o
  -4   5   2          0.02          0.08         0.18 o
   1   5   2         17.52         19.32         0.19 o
   2   5   2         15.21         16.93         0.24 o
   3   5   2         22.27         23.35         0.33 o
  -5   6   2         32.60         42.42         0.60 o
  -4   6   2         25.34         19.11         0.42 o
  -3   6   2         47.32         38.05         0.43 o
   1   6   2         45.16         39.63         0.24 o
  -4   7   2         16.24         11.89         0.36 o
   4  -1   3         58.05         49.13         0.74 o
   3   0   3         15.00         12.91         0.43 o
   4   0   3         17.59         18.93         0.34 o
   3   1   3         87.68         87.25         0.65 o
   4   1   3         60.90         62.37         1.42 o
   3   2   3        107.85        117.38         0.80 o
   4   2   3         22.64         24.22         0.52 o
  -5   3   3         72.35         75.71         0.64 o
  -4   3   3          4.39          4.38         0.51 o
  -2   3   3         47.68         49.58         0.37 o
   1   3   3        225.34        261.55         0.69 o
   2   3   3          6.20          5.99         0.73 o
   3   3   3         13.05         12.78         0.27 o
   4   3   3         15.42         15.06         0.33 o
  -5   4   3          0.03          0.05         0.22 o
  -4   4   3         53.84         53.60         0.78 o
  -2   4   3        184.12        180.66         0.54 o
   2   4   3          5.20          5.64         0.28 o
   3   4   3         86.14         95.01         0.71 o
   4   4   3         16.31         13.28         0.58 o
  -5   5   3         82.53         73.36         0.53 o
  -4   5   3         17.92         17.65         0.74 o
   3   5   3          0.45          0.17         0.30 o
  -5   6   3          2.15          2.51         0.23 o
  -4   6   3          4.37          5.65         1.23 o
  -5   7   3         24.15         30.62         0.51 o
  -5   2   4          0.51          0.39         0.45 o
  -4   2   4          1.82          1.59         0.45 o
   3   2   4          5.12          5.21         0.32 o
   1   3   4         72.69         99.11         0.51 o
   3   3   4         20.34         21.63         0.45 o
   4   3   4          2.54          2.86         0.47 o
  -5   4   4          1.79          1.83         0.25 o
  -4   4   4         51.55         47.14         0.50 o
  -3   4   4         11.61         10.60         0.23 o
   1   4   4         25.08         18.37         0.22 o
   2   4   4          2.55          1.81         0.22 o
   3   4   4          1.92          1.42         0.31 o
  -5   5   4          8.88          7.96         0.27 o
  -4   5   4         74.74         63.48         0.48 o
  -3   5   4         25.29         26.15         0.27 o
  -2   5   4         97.30        124.70         0.45 o
  -5   6   4         17.16         15.99         0.30 o
  -4   6   4         32.02         32.55         0.34 o
  -3   6   4          9.72         11.51         0.27 o
   2   3   5         12.73         15.77         0.37 o
   3   3   5         42.44         56.94         0.70 o
   1   4   5         35.42         45.20         0.37 o
   2   4   5         35.39         37.11         0.45 o
  -5   5   5         16.76         14.22         0.34 o
  -4   5   5          0.13          0.15         0.17 o
  -2   5   5          4.93          3.62         0.11 o
  -5   6   5          0.02          0.00         0.17 o
  -4   6   5         25.38         22.82         0.28 o
  -3   6   5         53.83         57.83         0.37 o
                                                
