# Supplementary material for: Stabilization of N6 and N8 anionic units and 2D polynitrogen layers in high-pressure scandium polynitrides
Source: Nat Commun. 2024 Mar 12;15:2244. doi: 10.1038/s41467-024-46313-9 (PMC11636835; doi:10.1038/s41467-024-46313-9)
Supplement: Supplementary file 3 — Source Data [file 41467_2024_46313_MOESM3_ESM.zip › Sc2N8_78GPa_final.cif]

data_Sc2N8_78GPa
_audit_creation_date               2023-01-25
_audit_creation_method
;
Olex2 1.3
(compiled 2020.11.12 svn.r5f609507 for OlexSys, GUI svn.r6408)
;
_shelx_SHELXL_version_number       '2018/3'
_audit_contact_author_address      ?
_audit_contact_author_email        ?
_audit_contact_author_name         'Andrey Aslandukov'
_audit_contact_author_phone        ?
_publ_contact_author_id_orcid      ?
_publ_section_references
;
Dolomanov, O.V., Bourhis, L.J., Gildea, R.J, Howard, J.A.K. & Puschmann, H.
 (2009), J. Appl. Cryst. 42, 339-341.

Sheldrick, G.M. (2015). Acta Cryst. A71, 3-8.

Sheldrick, G.M. (2015). Acta Cryst. C71, 3-8.
;
_chemical_name_common              ?
_chemical_name_systematic          'Scandium nitride (2/8)'
_chemical_formula_moiety           'N8 Sc2'
_chemical_formula_sum              'N8 Sc2'
_chemical_formula_weight           202.00
_chemical_melting_point            ?
_chemical_oxdiff_formula           'Sc N4'
loop_
  _atom_type_symbol
  _atom_type_description
  _atom_type_scat_dispersion_real
  _atom_type_scat_dispersion_imag
  _atom_type_scat_source
 'N' 'N' -0.0033 0.0004 'International Tables Vol C Tables 4.2.6.8 and 6.1.1.4'
 'Sc' 'Sc' 0.0193 0.0599 'International Tables Vol C Tables 4.2.6.8 and 6.1.1.4'

_shelx_space_group_comment
;
The symmetry employed for this shelxl refinement is uniquely defined
by the following loop, which should always be used as a source of
symmetry information in preference to the above space-group names.
They are only intended as comments.
;
_space_group_crystal_system        'monoclinic'
_space_group_IT_number             14
_space_group_name_H-M_alt          'P 1 21/c 1'
_space_group_name_Hall             '-P 2ybc'
loop_
  _space_group_symop_operation_xyz
 'x, y, z'
 '-x, y+1/2, -z+1/2'
 '-x, -y, -z'
 'x, -y-1/2, z-1/2'

_cell_length_a                     3.3278(6)
_cell_length_b                     5.6802(8)
_cell_length_c                     7.3964(4)
_cell_angle_alpha                  90
_cell_angle_beta                   98.905(9)
_cell_angle_gamma                  90
_cell_volume                       138.13(3)
_cell_formula_units_Z              2
_cell_measurement_reflns_used      344
_cell_measurement_temperature      293(2)
_cell_measurement_theta_max        18.1320
_cell_measurement_theta_min        2.2350
_shelx_estimated_absorpt_T_max     1.000
_shelx_estimated_absorpt_T_min     1.000
_exptl_absorpt_coefficient_mu      0.401
_exptl_absorpt_correction_T_max    1.00000
_exptl_absorpt_correction_T_min    0.35397
_exptl_absorpt_correction_type     multi-scan
_exptl_absorpt_process_details
;
CrysAlisPro 1.171.41.113a (Rigaku Oxford Diffraction, 2021)
Empirical absorption correction using spherical harmonics,
implemented in SCALE3 ABSPACK scaling algorithm.
;
_exptl_absorpt_special_details     ?
_exptl_crystal_colour              ?
_exptl_crystal_density_diffrn      4.857
_exptl_crystal_density_meas        ?
_exptl_crystal_density_method      ?
_exptl_crystal_description         irregular
_exptl_crystal_F_000               196
_exptl_crystal_preparation        
 'high-pressure high-temperature synthesis in the laser-heated DAC'
_exptl_crystal_size_max            0.001
_exptl_crystal_size_mid            0.001
_exptl_crystal_size_min            0.001
_exptl_transmission_factor_max     ?
_exptl_transmission_factor_min     ?
_diffrn_reflns_av_R_equivalents    0.0240
_diffrn_reflns_av_unetI/netI       0.0405
_diffrn_reflns_Laue_measured_fraction_full  0.545
_diffrn_reflns_Laue_measured_fraction_max  0.317
_diffrn_reflns_limit_h_max         5
_diffrn_reflns_limit_h_min         -5
_diffrn_reflns_limit_k_max         7
_diffrn_reflns_limit_k_min         -10
_diffrn_reflns_limit_l_max         12
_diffrn_reflns_limit_l_min         -13
_diffrn_reflns_number              946
_diffrn_reflns_point_group_measured_fraction_full  0.545
_diffrn_reflns_point_group_measured_fraction_max  0.317
_diffrn_reflns_theta_full          9.832
_diffrn_reflns_theta_max           19.289
_diffrn_reflns_theta_min           2.232
_diffrn_ambient_temperature        293(2)
_diffrn_ambient_pressure           78000000
_diffrn_detector                   'Hybrid Pixel Array Detector'
_diffrn_detector_area_resol_mean   13.3333
_diffrn_measured_fraction_theta_full  0.545
_diffrn_measured_fraction_theta_max  0.317
_diffrn_measurement_details
;
List of Runs (angles in degrees, time in seconds):

  # Type    Start    End  Width  t~exp~   \w     \q     \k     \f   Frames
--------------------------------------------------------------------------
  1  \w    -36.00  35.50   0.50    2.00    --    0.00   0.00   0.00  143
;
_diffrn_measurement_device         'abstract diffractometer'
_diffrn_measurement_device_type   
 'esperanto-CrysAlisPro-abstract goniometer imported esperanto images'
_diffrn_measurement_method         '\w scans'
_diffrn_orient_matrix_type        
 'CrysAlisPro convention (1999,Acta A55,543-557)'
_diffrn_orient_matrix_UB_11        0.0678623000
_diffrn_orient_matrix_UB_12        -0.0303315000
_diffrn_orient_matrix_UB_13        0.0088194000
_diffrn_orient_matrix_UB_21        -0.0100574000
_diffrn_orient_matrix_UB_22        0.0012643000
_diffrn_orient_matrix_UB_23        0.0375788000
_diffrn_orient_matrix_UB_31        -0.0526445000
_diffrn_orient_matrix_UB_32        -0.0398123000
_diffrn_orient_matrix_UB_33        -0.0056303000
_diffrn_radiation_monochromator    synchrotron
_diffrn_radiation_probe            x-ray
_diffrn_radiation_type             synchrotron
_diffrn_radiation_wavelength       0.2846
_diffrn_source                     synchrotron
_reflns_Friedel_coverage           0.000
_reflns_Friedel_fraction_full      .
_reflns_Friedel_fraction_max       .
_reflns_number_gt                  429
_reflns_number_total               575
_reflns_odcompleteness_completeness  31.03
_reflns_odcompleteness_iscentric   1
_reflns_odcompleteness_theta       19.29
_reflns_special_details
;
 Reflections were merged by SHELXL according to the crystal
 class for the calculation of statistics and refinement.
 
 _reflns_Friedel_fraction is defined as the number of unique
 Friedel pairs measured divided by the number that would be
 possible theoretically, ignoring centric projections and
 systematic absences.
;
_reflns_threshold_expression       'I > 2\s(I)'
_computing_cell_refinement         'CrysAlisPro 1.171.41.113a (Rigaku OD, 2021)'
_computing_data_collection         'CrysAlisPro 1.171.41.113a (Rigaku OD, 2021)'
_computing_data_reduction          'CrysAlisPro 1.171.41.113a (Rigaku OD, 2021)'
_computing_molecular_graphics      'Olex2 1.3 (Dolomanov et al., 2009)'
_computing_publication_material    'Olex2 1.3 (Dolomanov et al., 2009)'
_computing_structure_refinement    'SHELXL 2018/3 (Sheldrick, 2015)'
_computing_structure_solution      'SHELXT 2018/2 (Sheldrick, 2018)'
_refine_diff_density_max           1.147
_refine_diff_density_min           -0.722
_refine_diff_density_rms           0.212
_refine_ls_extinction_coef         .
_refine_ls_extinction_method       none
_refine_ls_goodness_of_fit_ref     1.074
_refine_ls_hydrogen_treatment      undef
_refine_ls_matrix_type             full
_refine_ls_number_parameters       46
_refine_ls_number_reflns           575
_refine_ls_number_restraints       0
_refine_ls_R_factor_all            0.0655
_refine_ls_R_factor_gt             0.0438
_refine_ls_restrained_S_all        1.074
_refine_ls_shift/su_max            0.000
_refine_ls_shift/su_mean           0.000
_refine_ls_structure_factor_coef   Fsqd
_refine_ls_weighting_details      
 'w=1/[\s^2^(Fo^2^)+(0.0659P)^2^+0.2421P] where P=(Fo^2^+2Fc^2^)/3'
_refine_ls_weighting_scheme        calc
_refine_ls_wR_factor_gt            0.1098
_refine_ls_wR_factor_ref           0.1178
_refine_special_details            ?
_olex2_refinement_description
;
;
_atom_sites_solution_hydrogens     .
_atom_sites_solution_primary       dual
_atom_sites_solution_secondary     ?
loop_
  _atom_site_label
  _atom_site_type_symbol
  _atom_site_fract_x
  _atom_site_fract_y
  _atom_site_fract_z
  _atom_site_U_iso_or_equiv
  _atom_site_adp_type
  _atom_site_occupancy
  _atom_site_site_symmetry_order
  _atom_site_calc_flag
  _atom_site_refinement_flags_posn
  _atom_site_refinement_flags_adp
  _atom_site_refinement_flags_occupancy
  _atom_site_disorder_assembly
  _atom_site_disorder_group
 Sc1 Sc 0.1326(2) 0.87943(11) 0.32610(6) 0.00742(15) Uani 1 1 d . . . . .
 N1 N 0.3159(11) 0.6093(5) 0.1307(3) 0.0087(5) Uani 1 1 d . . . . .
 N2 N 0.3777(10) 0.2554(5) 0.3724(3) 0.0077(5) Uani 1 1 d . . . . .
 N3 N 0.3769(10) 0.1903(5) 0.0434(3) 0.0078(5) Uani 1 1 d . . . . .
 N4 N 0.0859(10) 0.0525(5) 0.0761(3) 0.0077(5) Uani 1 1 d . . . . .

loop_
  _atom_site_aniso_label
  _atom_site_aniso_U_11
  _atom_site_aniso_U_22
  _atom_site_aniso_U_33
  _atom_site_aniso_U_23
  _atom_site_aniso_U_13
  _atom_site_aniso_U_12
 Sc1 0.0081(4) 0.0086(3) 0.00494(18) 0.00037(13) -0.00084(16) 0.00008(16)
 N1 0.0087(18) 0.0106(13) 0.0063(7) -0.0002(6) -0.0009(8) -0.0013(8)
 N2 0.0099(17) 0.0070(11) 0.0058(7) -0.0006(5) -0.0002(7) 0.0011(7)
 N3 0.0075(17) 0.0115(12) 0.0042(7) 0.0000(5) 0.0000(8) 0.0000(7)
 N4 0.0101(18) 0.0069(11) 0.0057(7) -0.0002(5) 0.0002(8) -0.0021(7)

_geom_special_details
;
 All esds (except the esd in the dihedral angle between two l.s. planes)
 are estimated using the full covariance matrix.  The cell esds are taken
 into account individually in the estimation of esds in distances, angles
 and torsion angles; correlations between esds in cell parameters are only
 used when they are defined by crystal symmetry.  An approximate (isotropic)
 treatment of cell esds is used for estimating esds involving l.s. planes.
;
loop_
  _geom_bond_atom_site_label_1
  _geom_bond_atom_site_label_2
  _geom_bond_distance
  _geom_bond_site_symmetry_2
  _geom_bond_publ_flag
 N1 N2 1.318(4) 2_655 ?
 N2 N3 1.302(3) 4_566 ?
 N3 N4 1.296(4) . ?
 N4 N4 1.323(5) 3 ?

loop_
  _geom_angle_atom_site_label_1
  _geom_angle_atom_site_label_2
  _geom_angle_atom_site_label_3
  _geom_angle
  _geom_angle_site_symmetry_1
  _geom_angle_site_symmetry_3
  _geom_angle_publ_flag
 N3 N2 N1 106.5(3) 4_566 2_645 ?
 N4 N3 N2 116.0(3) . 4_565 ?
 N3 N4 N4 110.5(3) . 3 ?

loop_
  _geom_torsion_atom_site_label_1
  _geom_torsion_atom_site_label_2
  _geom_torsion_atom_site_label_3
  _geom_torsion_atom_site_label_4
  _geom_torsion
  _geom_torsion_site_symmetry_1
  _geom_torsion_site_symmetry_2
  _geom_torsion_site_symmetry_3
  _geom_torsion_site_symmetry_4
  _geom_torsion_publ_flag
 N2 N3 N4 N4 16.5(5) 4_565 . . 3 ?

_shelx_res_file
;
TITL Sc2N8_78GPa_a.res in P2(1)/c
    Sc2N8_78GPa.res
    created by SHELXL-2018/3 at 13:15:32 on 25-Jan-2023
REM Old TITL Sc2N8_78GPa in P2(1)/c
REM SHELXT solution in P2(1)/c: R1 0.051, Rweak 0.376, Alpha 0.092
REM <I/s> 0.289 for 11 systematic absences, Orientation as input
REM Formula found by SHELXT: N4 Sc
CELL 0.2846 3.3278 5.6802 7.3964 90 98.905 90
ZERR 4 0.0006 0.0008 0.0004 0 0.009 0
LATT 1
SYMM -X,0.5+Y,0.5-Z
SFAC N Sc
DISP N -0.0033 0.0004 5.0205
DISP Sc 0.0193 0.0599 118.5027
UNIT 16 4

L.S. 10 0 0
PLAN  1
SIZE 0.001 0.001 0.001
CONF
CONN 0 Sc1
list 4
MORE -1
fmap 2 53
acta
OMIT -4 8 6
REM <olex2.extras>
REM <HklSrc "%.\\Sc2N8_78GPa.hkl">
REM </olex2.extras>

WGHT    0.065900    0.242100
FVAR       1.66233
SC1   2    0.132636    0.879427    0.326101    11.00000    0.00813    0.00860 =
         0.00494    0.00037   -0.00084    0.00008
N1    1    0.315861    0.609323    0.130702    11.00000    0.00870    0.01062 =
         0.00626   -0.00017   -0.00090   -0.00126
N2    1    0.377652    0.255368    0.372396    11.00000    0.00991    0.00697 =
         0.00579   -0.00063   -0.00020    0.00111
N3    1    0.376850    0.190279    0.043366    11.00000    0.00747    0.01151 =
         0.00420    0.00000    0.00002   -0.00002
N4    1    0.085944    0.052526    0.076074    11.00000    0.01008    0.00692 =
         0.00569   -0.00023    0.00015   -0.00209
HKLF 4


REM  Sc2N8_78GPa_a.res in P2(1)/c
REM wR2 = 0.1178, GooF = S = 1.074, Restrained GooF = 1.074 for all data
REM R1 = 0.0438 for 429 Fo > 4sig(Fo) and 0.0655 for all 575 data
REM 46 parameters refined using 0 restraints

END

WGHT      0.0659      0.2421

REM Highest difference peak  1.147,  deepest hole -0.722,  1-sigma level  0.212
Q1    1   0.0082  0.9546  0.3247  11.00000  0.05    1.15
;
_shelx_res_checksum                67487
_shelx_hkl_file
;
   0   0  -2  287.94    6.80
   0   0   2  273.47    6.54
   0   0   3    0.91    6.51
   0   0   4 5436.49   71.90
   0   0   5   -2.82   11.00
   0   0   6 2703.69   42.94
   0   0   7   -2.17   17.17
   0   0  -7   20.57   21.01
   0   0  -8 1080.35   33.98
   0   0   8 1147.44   29.52
   0   0 -10  274.62   33.58
   0   0  10  226.07   25.40
   0   0 -11  -45.60   38.50
   0   0  11   18.40   26.00
   0   0  12  203.66   26.35
   0   0 -12  178.62   43.47
   0  -1  -2  944.48   14.06
   0   1   2  962.92   13.78
   0  -1  -3 9999.00  124.67
   0   1  -3 9957.98  128.41
   0   1   3 9973.98  124.01
   0   1   4  569.79   13.82
   0  -1  -4  532.67   14.16
   0   1  -4  534.20   18.30
   0  -1  -5 1587.72   28.74
   0  -1   5 1563.20   29.76
   0   1  -5 1588.30   32.41
   0   1   5 1613.92   27.19
   0   1   6 2425.31   38.81
   0  -1  -6 2405.75   40.44
   0   1  -6 2424.59   46.05
   0  -1   6 2466.95   41.58
   0  -1   7  898.97   26.98
   0   1  -7  878.25   33.16
   0   1   7  837.62   22.76
   0  -1  -7  830.27   26.20
   0  -1  -8  519.72   25.07
   0  -1   8  559.44   24.37
   0   1   8  553.86   21.94
   0   1  -8  601.54   34.28
   0   1  -9  386.64   38.06
   0  -1  -9  416.51   29.05
   0   1   9  403.42   22.88
   0  -1   9  438.94   27.05
   0   1  10 1522.48   36.13
   0  -1 -10 1638.18   43.29
   0   1  11  265.04   25.93
   0  -1  11  291.34   30.97
   0  -1 -11  348.36   32.46
   0  -1 -12  135.07   35.70
   0   1  12  158.24   24.02
   0  -1  12  157.94   31.45
   0  -2  -2   52.69    3.86
   0   2   2   41.79    3.25
   0  -2  -3 2646.55   35.23
   0   2   3 2577.25   34.88
   0  -2  -4   12.18    8.37
   0   2   4    5.03    7.04
   0  -2  -5 2987.86   44.37
   0   2   5 3004.36   42.43
   0  -2   5 3024.02   48.93
   0   2  -6   48.46   26.36
   0   2   6   32.11   11.48
   0  -2   6   39.07   19.15
   0  -2  -6   47.72   14.93
   0  -2  -7 2429.37   41.47
   0   2   7 2416.15   38.29
   0   2  -7 2447.07   52.72
   0  -2   7 2310.74   45.70
   0   2   8  172.89   16.49
   0  -2  -8  158.73   20.13
   0   2  -8  128.45   35.12
   0   2   9  504.27   20.84
   0  -2  -9  519.39   26.94
   0   2  -9  569.04   43.68
   0   2  10   22.55   18.59
   0   2 -10   16.59   44.22
   0  -2 -10   59.50   24.00
   0   2 -11  335.33   51.24
   0  -2 -11  291.91   30.82
   0   2  11  295.24   20.33
   0   2  12  346.56   23.19
   0  -2  12  269.30   30.22
   0  -2 -12  308.41   35.99
   0   2 -12  250.60   55.11
   0  -2 -13 1238.99   45.39
   0  -3  -3 3491.05   45.92
   0  -3  -4 1476.17   23.24
   0   3   4 1491.95   23.04
   0   3   5  216.45   10.41
   0  -3  -5  203.61   12.14
   0  -3  -6   49.40   13.82
   0   3   6   44.50   10.15
   0   3   7   59.65   12.78
   0  -3  -7   75.16   17.25
   0   3   8  129.27   14.46
   0  -3  -8  136.90   18.49
   0   3   9  310.15   17.62
   0  -3  -9  286.75   23.21
   0   3  10 1148.08   27.60
   0  -3 -10 1173.68   34.85
   0  -3 -11  583.66   32.92
   0   3  11  544.28   21.94
   0  -3 -12  119.77   31.99
   0   3  12   88.80   18.99
   0  -3 -13   21.99   33.95
   0  -4  -4  252.91   10.72
   0  -4  -5   23.96   10.18
   0   4   5    1.70    8.37
   0  -4  -6 2317.88   36.23
   0   4   6 2188.67   34.73
   0   4   7  284.04   14.00
   0   4   8  879.55   21.31
   0  -4  -8  871.89   25.39
   0  -4  -9   31.14   20.46
   0   4   9   59.95   14.74
   0   4  10   27.70   15.71
   0  -4 -10   12.14   22.31
   0  -4 -11   13.67   26.54
   0  -4 -12  560.28   32.77
   0  -5  -5  420.95   14.12
   0  -5  -6    8.01   12.49
   0  -5  -7  156.30   15.84
   0  -5  -8  384.45   21.10
   0  -5  -9  622.08   24.97
   0   5   9  710.70   20.66
   0   5  10   17.81   15.18
   0  -5 -10   32.62   22.75
   0  -5 -11   49.37   24.75
   0   5  11   28.37   16.97
   0   5  12  111.57   18.60
   0  -6  -6   17.96   13.32
   0   6   9  326.33   15.98
   0  -6 -10    6.34   23.72
   0   6  10  -14.51   15.49
   0  -6 -11  355.78   28.14
   0   6  11  354.54   19.70
   0  -6 -12  -17.12   26.82
   0   6  12   12.12   17.64
   0  -7  -7    3.91   17.48
   0  -7  -8  123.98   20.25
   0  -7  -9  298.92   24.57
   0  -7 -10  798.21   31.57
   0  -7 -11   88.38   27.17
   0  -7 -12  204.87   30.87
   0  -8  -8   15.64   22.07
   0  -8  -9   33.14   25.90
   0  -8 -10   21.46   27.87
   0  -8 -11   32.07   30.34
   0  -8 -12  116.82   32.86
   0  -9 -10  363.78   42.29
  -1   0  12  387.21   26.51
   1   0 -11   23.13   31.41
  -1   0  11   13.18   21.13
   1   0 -10 1230.54   37.86
  -1   0  10 1192.60   30.54
  -1   0   9  -12.36   17.61
   1   0  -9   30.84   23.20
  -1   0   8 3461.32   53.08
   1   0  -8 3533.13   56.48
  -1   0   7    6.18   14.02
   1   0  -6  618.82   20.13
   1   0  -5   -3.27   10.72
   1   0  -4 5605.22   73.15
   1   0  -3    0.77    5.17
  -1   0   2 5698.72   71.04
   1   0  -2 5707.83   71.16
   1   0   6  868.83   26.78
   1   0   7   -4.13   20.07
   1   0   8  471.14   26.62
  -1   0  -9  -13.81   36.77
   1   0   9    0.49   23.44
   1   0  10  510.75   29.24
  -1   0 -10  362.35   42.10
   1   0  11   -1.43   27.55
   1   0  12 2707.45   55.31
   1  -1 -12  482.46   33.34
  -1   1  12  561.26   25.41
  -1   1  11  697.90   25.14
   1  -1 -11  706.32   34.36
   1   1 -11  734.89   38.71
   1   1 -10  125.14   30.95
   1  -1 -10  117.22   25.38
  -1   1  10  116.09   18.82
  -1  -1   9    8.00   19.73
   1  -1  -9    9.67   21.50
   1   1  -9   -8.18   24.85
  -1   1   9   17.22   16.79
  -1   1   8   45.63   14.93
  -1  -1   8   57.43   17.15
   1   1  -8   46.82   23.01
  -1   1   7  526.41   17.71
  -1  -1   7  566.85   19.56
  -1   1   6  379.86   14.78
   1   1  -6  420.65   18.69
  -1  -1   6  386.10   16.06
  -1   1   5 2086.74   31.29
  -1  -1   5 1996.22   32.48
   1   1  -5 2008.72   33.95
  -1  -1   4 3673.00   49.47
   1  -1  -4 3583.28   48.92
   1   1  -4 3563.61   50.62
  -1   1   4 3628.94   48.85
   1  -1  -3 1253.92   18.80
   1   1  -3 1215.43   20.20
  -1   1   3 1268.76   18.63
  -1  -1   2  190.35    5.36
   1   1  -2  190.58    5.69
   1   1  -1 1520.65   19.79
   1   1   3 1232.27   22.72
  -1  -1  -4  612.15   22.02
   1   1   4  599.90   17.46
  -1  -1  -5  689.61   26.05
   1   1   5  656.11   20.00
  -1  -1  -6 1896.86   41.06
   1   1   6 1851.13   34.31
   1   1   7 1879.48   36.17
  -1  -1  -8  415.92   31.07
   1   1   8  495.86   22.55
  -1  -1  -9 1313.22   45.05
   1   1   9 1268.17   33.02
   1   1  10  307.75   23.91
  -1  -1 -10  289.89   40.66
   1   1  11   13.30   24.44
  -1  -1 -11   14.32   43.76
  -1  -1 -12  218.74   45.16
   1   1  12  143.90   26.87
  -1  -2  12   23.24   27.70
  -1   2  12   38.21   21.03
   1  -2 -12   62.09   29.95
   1   2 -12   58.12   39.09
   1  -2 -11   49.14   26.38
  -1   2  11   42.21   19.29
  -1  -2  11   42.79   26.36
   1   2 -11   46.82   37.85
  -1  -2  10   -9.99   23.60
  -1   2  10   -9.89   18.51
   1  -2 -10   -0.24   23.73
   1   2 -10   28.62   32.81
  -1   2   9  932.87   25.41
   1   2  -9  948.25   34.37
   1  -2  -9  881.97   29.29
  -1  -2   9  927.34   28.35
  -1  -2   8   90.00   19.14
  -1   2   8  119.71   15.29
   1   2  -8   94.30   25.21
   1  -2  -8   90.02   18.63
  -1  -2   7 2343.49   40.44
  -1   2   7 2438.07   38.02
  -1   2   6  504.13   15.36
  -1  -2   6  521.41   18.40
   1   2  -6  534.65   21.57
   1  -2  -6  477.98   15.73
  -1   2   5  130.25    9.95
  -1  -2   5  120.93   12.49
   1   2  -5  130.91   15.02
   1  -2  -5  126.52   10.75
   1  -2  -4  139.06    8.15
   1   2  -4  165.81   12.63
  -1  -2   4  162.60   11.06
  -1  -2   3 5219.05   67.53
   1   2  -3 5225.35   68.51
  -1  -2   2 1571.74   22.37
   1   2  -2 1578.66   22.81
   1   2   2    4.94    5.12
  -1  -2  -2    7.04    8.49
   1   2   3 2962.00   40.14
  -1  -2  -3 2932.90   41.85
   1   2   4  153.31   10.67
  -1  -2  -4  135.89   13.56
   1   2   5 2824.87   42.03
  -1  -2  -5 2874.80   44.99
   1   2   6  103.70   14.14
  -1  -2  -6  105.02   19.27
   1   2   7  689.55   21.84
  -1  -2  -7  682.07   27.06
   1   2   8   -2.07   17.17
  -1  -2  -8   14.76   25.14
   1   2   9  738.92   25.25
  -1  -2  -9  775.24   35.48
   1   2  10   77.76   22.22
  -1  -2 -10   80.63   35.09
   1   2  11  395.52   25.90
  -1  -2 -11  359.27   40.47
   1   2  12   23.35   21.93
  -1  -2 -12   51.50   42.88
   1  -3 -12   17.75   27.79
  -1  -3  12   23.12   29.04
  -1   3  12   11.36   19.35
   1   3 -12   19.67   47.54
  -1   3  11  243.38   20.40
   1   3 -11  285.21   43.02
   1  -3 -11  228.38   27.26
  -1  -3  11  286.80   27.36
  -1   3  10 1004.20   27.00
   1  -3 -10 1020.83   32.12
  -1  -3  10 1047.74   34.04
   1   3 -10 1054.81   45.91
  -1  -3   9  273.69   22.35
   1   3  -9  239.41   34.36
  -1   3   9  271.91   18.33
   1  -3  -9  246.64   22.56
   1   3  -8   46.40   28.95
  -1   3   8   60.72   14.53
   1  -3  -8   59.60   17.41
  -1  -3   8   40.78   19.79
   1  -3  -7 1254.52   26.52
  -1   3   7 1231.06   25.52
  -1  -3   7 1278.92   29.02
  -1   3   6 2714.42   40.30
  -1  -3   6 2661.53   43.39
   1   3  -6 2619.52   47.91
  -1  -3   5  596.70   18.05
   1  -3  -5  557.86   15.29
   1   3  -5  602.62   22.84
  -1  -3   4 1977.11   31.75
   1   3  -4 2042.65   35.86
   1   3  -3  163.70   14.47
  -1  -3   3  158.16    9.69
  -1  -3   2  177.66    8.13
  -1  -3   1   89.62    5.46
   1   3   2 3592.15   45.06
  -1  -3  -2 3591.05   45.98
   1   3   3  664.72   12.39
  -1  -3  -3  679.95   14.39
   1   3   4  123.70    9.05
  -1  -3  -4  129.17   11.95
  -1  -3  -5   40.57   13.45
   1   3   5   46.85   10.43
   1   3   6  342.82   14.90
  -1  -3  -6  331.40   18.10
   1   3   7  680.07   19.85
  -1  -3  -7  709.42   24.87
   1   3   8  257.86   17.14
   1   3   9  720.90   23.28
  -1  -3  -9  684.30   30.46
  -1  -3 -10  341.64   31.07
  -1  -3 -11   23.76   33.19
  -1  -3 -12   34.21   37.47
   1   3  12   -5.13   20.91
  -1  -3 -13   94.40   40.08
  -1   4  12    6.98   18.61
   1  -4 -12    1.46   26.70
   1   4 -12  -23.61   44.07
   1  -4 -11  103.60   25.88
  -1  -4  11   76.04   26.74
   1   4 -11   69.71   43.87
  -1   4  11   78.81   19.72
  -1   4  10 1103.07   27.74
   1  -4 -10 1120.50   33.21
  -1  -4  10 1175.13   34.41
  -1   4   9   18.73   15.93
   1   4  -9   31.63   36.93
  -1  -4   9   40.40   21.04
   1  -4  -9   19.98   20.51
   1  -4  -8  945.57   25.60
  -1   4   8  952.66   23.08
  -1  -4   8  998.41   29.32
   1  -4  -7   16.40   14.11
  -1  -4   7   36.03   18.87
   1   4  -7   20.77   28.65
  -1  -4   5  566.72   19.58
  -1  -4   4  355.46   16.10
  -1  -4   3  786.00   18.33
  -1  -4   2 1743.30   27.83
  -1  -4  -2   45.43    5.22
   1   4   3    4.18    5.31
  -1  -4  -3   19.21    7.74
   1   4   4 2069.74   29.25
  -1  -4  -4 2081.22   31.12
  -1  -4  -5  200.71   13.91
  -1  -4  -6 2902.61   44.53
  -1  -4  -7   16.65   17.03
   1   4   8    3.03   13.05
  -1  -4  -8   16.20   19.68
  -1  -4  -9   -5.09   22.51
   1   4   9   10.30   14.63
  -1  -4 -10 1265.31   37.03
   1   4  10 1277.44   28.05
   1   4  11   17.71   17.54
   1   4  12  538.66   22.47
  -1  -4 -13   40.36   37.82
   1  -5 -12  262.22   29.35
   1  -5 -11  959.67   34.53
  -1  -5  11  881.85   32.92
  -1   5  11  864.09   26.25
  -1   5  10  108.43   16.19
  -1  -5  10  121.77   24.28
   1  -5 -10  135.49   24.27
   1  -5  -9   17.83   18.94
  -1  -5   9   31.96   21.33
   1  -5  -8   23.43   15.79
  -1  -5   8   23.65   20.17
  -1  -5   7  246.55   20.54
  -1  -5   6  375.22   20.36
  -1  -5  -2  141.85    6.25
  -1  -5  -3 1462.08   21.80
  -1  -5  -4   55.09    9.83
  -1  -5  -5   12.65   11.71
   1   5   5    5.57    8.72
   1   5   6   66.70   10.01
   1   5   7  491.89   15.44
   1   5   8  305.59   14.52
   1   5   9  836.51   21.35
  -1  -5  -9  800.89   28.24
  -1  -5 -10  123.72   25.03
   1   5  10   94.66   16.06
   1   5  11   57.81   16.73
  -1  -5 -11   52.87   27.98
   1   5  12   -3.35   17.42
  -1  -5 -12  -19.22   30.70
  -1  -5 -13  414.82   37.44
   1  -6 -12   36.76   27.28
   1  -6 -11    9.87   27.38
   1  -6 -10   -4.18   22.34
   1  -6  -9  725.23   26.71
  -1  -6  -3 1532.70   22.75
  -1  -6  -4   14.95    9.60
  -1  -6  -5 1410.18   25.25
  -1  -6  -6    1.39   13.88
   1   6   7    2.47   10.69
  -1  -6  -7    6.13   16.02
   1   6   8   43.59   12.79
  -1  -6  -8   39.46   18.99
   1   6   9   10.46   13.42
  -1  -6  -9   43.00   21.63
  -1  -6 -10   -3.52   24.43
   1   6  10   -3.95   14.54
   1   6  11  639.23   21.08
  -1  -6 -11  623.65   32.03
   1   6  12   47.61   16.99
  -1  -6 -12   62.55   30.13
   1  -7 -11  261.89   31.56
  -1  -7  -3  401.31   12.69
  -1  -7  -4  125.17   11.08
  -1  -7  -5   61.30   12.41
  -1  -7  -6  265.43   16.16
  -1  -7  -8  985.65   27.07
   1   7   9  154.80   13.89
  -1  -7  -9  181.02   22.22
   1   7  10   12.56   14.56
  -1  -7 -10   -3.70   23.08
   1   7  11   62.56   16.26
  -1  -7 -11   39.23   27.17
  -1  -7 -12   -6.92   30.00
   1   7  12   -2.84   16.29
  -1  -8  -4  119.09   13.30
  -1  -8  -5   15.12   13.59
  -1  -8  -6  964.80   24.79
  -1  -8  -7   17.96   18.27
  -1  -8  -8    8.52   20.46
  -1  -8  -9   -8.12   22.79
  -1  -8 -10  353.60   29.23
  -1  -8 -11   44.87   29.66
  -1  -8 -12  263.74   34.04
  -1  -9  -5   44.46   18.19
  -1  -9  -6   38.40   20.07
  -1  -9  -7  274.30   24.74
  -1  -9  -8  394.93   28.03
  -1  -9  -9  407.46   31.02
  -1  -9 -10  -22.87   31.42
  -1 -10  -6  191.20   30.95
  -1 -10  -7    0.26   29.06
  -2   0  12  172.26   22.16
   2   0 -12  176.96   30.78
   2   0 -11    4.74   26.21
  -2   0  11    9.05   20.08
  -2   0  10  924.49   25.55
   2   0 -10  930.77   33.13
   2   0  -9    8.00   22.05
  -2   0   9  -14.20   16.35
  -2   0   8 2213.07   37.59
   2   0  -8 2218.64   41.19
  -2   0   7    6.19   12.07
   2   0  -7   -2.13   15.49
  -2   0   6 1578.39   27.80
   2   0  -6 1581.60   28.56
  -2   0   5   11.06    9.18
   2   0  -5   -1.22    9.28
   2   0  -4 4397.99   58.04
  -2   1  12   -0.21   19.19
   2  -1 -12    6.45   26.22
  -2  -1  12   11.45   20.03
   2   1 -12   28.21   29.53
   2  -1 -11  251.47   28.98
  -2  -1  11  240.17   20.13
  -2   1  11  245.27   22.07
   2   1 -11  282.58   30.84
   2  -1 -10   15.11   23.03
  -2  -1  10   24.75   16.19
  -2   1  10   31.34   18.86
   2   1 -10    8.76   23.00
  -2   1   9  272.07   18.78
   2  -1  -9  286.88   23.08
  -2  -1   9  285.88   18.29
   2   1  -9  307.45   24.44
  -2  -1   8  494.40   18.88
   2  -1  -8  460.23   21.12
  -2  -1   7  660.28   19.07
   2  -1  -7  661.18   19.76
   2   1  -7  690.17   21.97
  -2  -1   6 1032.58   21.25
   2  -1  -6 1037.29   22.03
   2   1  -6 1092.22   23.50
   2   1  -5 1680.99   27.72
  -2  -1   5 1646.66   26.44
  -2  -1   4   86.73    8.68
   2   1  -4   78.58    8.53
   2   1  -3    4.96    5.77
   2  -2 -12  -14.21   28.42
   2   2 -12    4.16   34.13
  -2  -2  12   -8.67   21.82
  -2  -2  11 1889.13   37.53
   2  -2 -11 1737.44   43.82
  -2   2  11 1795.34   38.01
   2   2 -11 1884.96   46.88
  -2  -2  10   85.87   18.78
  -2   2  10   79.68   20.09
   2   2 -10   64.48   24.36
  -2   2   9  715.15   22.95
  -2  -2   9  705.32   21.55
   2   2  -9  725.44   29.15
  -2   2   8   39.00   15.56
   2   2  -8   18.15   20.07
  -2   2   7   42.04   12.00
   2  -2  -7   48.67   13.51
   2   2  -7   67.16   16.98
  -2  -2   7   44.28   12.30
  -2  -2   6  283.57   12.99
   2   2  -6  317.33   17.34
  -2  -2   5  963.35   18.70
   2   2  -5  951.64   21.45
  -2  -2   4  484.09   12.07
   2   2  -4  496.84   14.29
  -2  -2   3 3223.35   43.14
   2   2  -3 3266.16   43.83
   2   2  -2    3.33    4.94
   2   2   6  498.65   19.75
   2   2   7   39.76   18.28
   2   2  11  933.05   31.12
   2   2  12   19.26   22.21
  -2  -3  12  505.01   26.77
   2  -3 -12  488.96   32.63
   2   3 -12  500.51   38.14
  -2   3  11   87.38   20.85
   2   3 -11   81.46   33.01
  -2  -3  11   40.26   20.37
   2  -3 -11   64.08   24.08
  -2   3  10   46.57   19.00
   2   3 -10   38.16   28.32
  -2  -3  10   68.84   18.49
   2  -3 -10   52.19   20.57
  -2   3   9   27.96   16.15
   2   3  -9   84.29   25.88
   2  -3  -9   48.76   17.47
  -2  -3   9   42.95   17.10
  -2  -3   8  980.66   23.39
   2   3  -8 1048.31   31.24
  -2  -3   7  527.20   17.72
   2   3  -7  533.78   23.20
   2   3  -6 1093.61   25.96
  -2  -3   6 1097.46   21.96
  -2  -3   5 1475.93   24.40
   2   3  -5 1438.37   27.58
  -2  -3   4  162.13    9.06
   2   3  -4  164.40   11.95
   2   3  -3  528.78   13.42
  -2  -3   3  525.42   10.70
  -2  -3   2  700.71   11.53
   2   3  -2  714.24   13.16
   2   3  -1 1192.69   16.55
   2   3   2 1698.54   25.39
   2   3   6 1898.50   32.93
   2   3   7  152.78   17.81
   2   3   8  720.50   23.56
   2   3   9   56.63   19.73
   2   3  10  -22.43   20.76
   2   3  11   42.76   22.88
   2   3  12  830.94   30.61
   2   4 -12   94.27   40.38
  -2  -4  12   86.72   22.74
   2   4 -11  -22.83   36.45
  -2   4  11   14.00   17.00
   2  -4 -11   18.50   25.72
  -2  -4  11    4.15   20.17
   2  -4 -10  454.83   24.15
  -2  -4  10  517.57   23.14
   2   4 -10  488.92   35.36
  -2  -4   9   51.61   18.10
   2   4  -9   54.71   26.79
  -2  -4   8  635.52   21.16
   2   4  -8  638.23   29.24
   2   4  -7  134.76   21.64
  -2  -4   7  100.28   14.97
   2   4  -6    2.74   17.86
  -2  -4   6    6.50   12.53
  -2  -4   4 2827.78   39.18
  -2  -4   3   -4.08    6.57
  -2  -4   2 3544.09   44.86
   2   4   2 4049.09   50.49
   2   4   3   44.44    7.52
   2   4   4 1268.96   21.44
   2   4   6   53.77   13.37
  -2  -4  -7   36.19   25.16
   2   4   7   82.47   15.58
  -2  -4  -8  345.69   30.23
   2   4   8  462.81   19.88
   2   4   9  284.20   19.60
  -2  -4  -9  248.16   33.13
  -2  -4 -10  330.51   36.03
   2   4  10  396.36   21.81
  -2  -4 -11   20.94   37.41
   2   4  11    0.80   20.48
   2   4  12  117.98   22.21
   2   5 -12  414.67   45.33
   2   5 -11   70.97   39.21
  -2  -5  11  119.72   22.49
   2   5 -10   57.22   36.33
  -2  -5  10   30.47   20.23
   2   5  -9  -33.08   33.15
  -2  -5   9   -7.54   17.47
   2   5  -8  792.86   36.02
  -2  -5   8  810.88   23.48
   2   5  -7 1248.23   36.84
  -2  -5   7 1329.08   27.32
   2   5  -6   99.91   23.59
   2   5  -5  442.79   23.66
  -2  -5   5  391.10   14.60
  -2  -5   4    4.10    9.57
  -2  -5   3   11.06    7.87
   2   5   3  139.75    5.94
   2   5   4    9.68    6.66
  -2  -5  -5  282.11   19.93
   2   5   5  283.04   10.33
  -2  -5  -6  294.55   22.79
   2   5   6  259.63   11.66
  -2  -5  -7  749.99   29.66
  -2  -5  -8  941.56   34.34
   2   5   8  936.85   21.72
  -2  -5  -9  -11.93   31.33
   2   5   9   23.61   14.71
   2   5  10   34.34   16.16
  -2  -5 -10   61.44   33.16
   2   5  11   79.79   17.58
  -2  -5 -11   84.05   38.06
  -2  -5 -12  377.61   43.06
   2   5  12  372.72   21.22
  -2  -5 -13  182.14   43.88
  -2  -6  10   31.75   20.90
  -2  -6   9  645.92   24.23
  -2  -6   8  -22.05   17.23
  -2  -6   7   19.06   15.77
  -2  -6   6   -0.99   13.79
  -2  -6   5 1026.71   21.65
  -2  -6   4  193.55   12.01
  -2  -6   3  516.91   13.01
  -2  -6   2   22.56    7.03
  -2  -6  -3 1275.97   21.83
  -2  -6  -4   86.87   14.18
   2   6   5  805.86   15.09
  -2  -6  -5  798.17   22.44
  -2  -6  -6  -10.33   19.22
   2   6   6    0.83    9.32
   2   6   7  166.39   11.55
  -2  -6  -7  156.95   23.63
   2   6   8    7.24   11.62
  -2  -6  -8    3.08   24.98
   2   6   9  832.16   20.77
  -2  -6  -9  798.26   35.99
   2   6  10   35.34   14.67
  -2  -6 -10   12.67   32.46
  -2  -6 -11  252.73   39.53
   2   6  11  213.28   17.81
   2   6  12   14.80   17.16
  -2  -6 -12   25.06   40.97
  -2  -6 -13   21.08   43.92
  -2  -7  11   17.19   22.82
  -2  -7  10  107.25   22.03
  -2  -7   9    7.10   19.79
  -2  -7   8  220.78   20.06
  -2  -7   7  489.91   20.69
  -2  -7   6  177.50   16.36
  -2  -7   5   75.13   13.95
  -2  -7   3   59.13   10.27
  -2  -7   2  294.74   10.33
  -2  -7  -3   16.88    9.42
  -2  -7  -4  202.16   13.35
  -2  -7  -5  150.48   16.05
  -2  -7  -6  566.90   22.62
   2   7   7  235.96   12.05
  -2  -7  -7  288.48   23.97
   2   7   8  272.20   14.03
  -2  -7  -8  261.45   27.23
  -2  -7  -9  -15.91   29.82
   2   7   9    3.12   12.83
   2   7  10   17.44   13.84
  -2  -7 -10   18.96   34.30
  -2  -7 -11   42.49   40.16
  -2  -7 -12  485.67   48.95
  -2  -7 -13  135.72   49.29
  -2  -8   8  -12.86   19.79
  -2  -8   7   -6.79   17.63
  -2  -8   6   14.24   16.78
  -2  -8   5   58.77   16.19
  -2  -8   4  986.94   22.78
  -2  -8   3   -7.82   12.57
  -2  -8   2  381.60   13.73
  -2  -8   1   12.69    9.79
  -2  -8  -3   36.61    9.79
  -2  -8  -4  432.06   15.64
  -2  -8  -5   64.07   16.06
  -2  -8  -6  103.71   20.19
  -2  -8  -7   -4.11   22.93
  -2  -8  -8   95.20   29.07
  -2  -8  -9   44.32   33.37
  -2  -8 -10  856.14   46.23
  -2  -9  -1  283.54    8.31
  -2  -9  -2   76.94    8.51
  -2  -9  -3   11.18   11.04
  -2  -9  -4  156.91   15.81
  -2  -9  -5  481.46   22.28
  -2  -9  -6  175.92   25.34
   3   0 -12 1642.34   44.99
   3   0 -11    4.61   26.33
  -3   0  11   26.45   20.76
  -3   0  10   -1.66   19.41
   3   0 -10   26.54   21.52
  -3   0   9   12.52   17.66
   3   0  -9    9.36   17.88
  -3   0   8  265.73   16.62
   3   0  -8  246.61   17.30
   3   0  -7    7.14   11.80
   3   1 -12   93.29   27.76
  -3   1  11   27.74   21.62
  -3  -1  11  -13.22   20.52
   3   1 -11   11.23   32.09
   3  -1 -11   11.81   22.36
  -3   1  10  195.31   19.31
  -3  -1  10  211.03   19.35
   3  -1 -10  184.96   20.58
   3   1 -10  245.64   23.91
  -3   1   9  903.72   23.18
   3   1  -9  932.85   29.37
  -3  -1   9  926.32   24.20
  -3  -1   8  585.55   20.40
   3   1  -8  543.28   22.06
  -3  -1   7  222.39   14.75
   3   1  -7  231.42   15.67
   3   1  -6  794.46   18.35
   3   1  -5  180.99    9.80
   3   2 -12   12.31   29.90
  -3  -2  11  503.33   22.96
   3  -2 -11  462.57   26.28
   3   2 -11  517.35   30.41
  -3  -2  10    6.51   16.75
   3   2 -10  -15.81   23.63
  -3  -2   9  395.02   19.18
   3   2  -9  447.32   24.91
   3   2  -8   62.91   18.26
  -3  -2   8   36.71   13.86
  -3  -2   7 1149.47   23.68
   3   2  -7 1102.17   26.83
  -3  -2   6   84.25   12.21
   3   2  -6   96.67   13.29
   3   2  -5 1716.64   28.22
   3   2  -4   36.09    7.78
   3   3 -12   -4.14   31.27
  -3  -3  11   71.55   18.26
   3   3 -11   83.80   28.70
  -3  -3  10  161.38   18.29
   3   3 -10  165.52   26.93
  -3  -3   9  292.47   17.25
  -3  -3   8  403.15   16.45
  -3  -3   7  323.02   14.63
  -3  -3   6  255.43   12.78
  -3  -3   5   52.56    9.63
   3   3  -3  323.60   10.20
   3   3  -2 1207.83   17.89
   3   4 -12  458.72   34.13
   3   4 -11   83.65   28.00
  -3  -4  11  100.13   17.84
  -3  -4  10  408.30   19.39
   3   4 -10  434.79   29.63
  -3  -4   9    2.63   15.12
   3   4  -9  -33.26   23.62
  -3  -4   8   83.15   13.63
   3   4  -8   99.89   21.01
  -3  -4   7   20.15   11.57
   3   4  -7   -4.79   17.96
   3   4  -6 1333.74   27.57
   3   4  -5   55.02   13.80
   3   4  -4  833.23   18.79
   3   4  -3   -0.07    9.35
   3   4  -2    5.58    7.23
   3   4  -1   16.74    5.26
   3   4   3   45.66   11.65
   3   4   4  117.10   13.68
   3   4   5  258.89   15.82
   3   4   6  300.41   17.05
   3   4   7  106.34   17.29
   3   4   8  994.72   26.77
   3   4   9  -14.60   18.91
   3   4  10  401.31   24.27
   3   4  11   48.01   21.97
   3   4  12   74.52   23.01
   3   5 -12   33.42   34.81
  -3  -5  11  214.95   18.46
   3   5 -11  168.82   32.49
  -3  -5  10  240.54   17.05
   3   5 -10  223.93   29.86
  -3  -5   9  437.30   17.74
   3   5  -9  455.60   28.65
  -3  -5   8  255.56   14.91
   3   5  -8  261.08   24.29
  -3  -5   7   61.93   12.11
   3   5  -7   54.88   20.12
  -3  -5   6    0.09    9.79
   3   5  -6    4.83   16.30
  -3  -5   5    3.63    9.17
   3   5  -5    8.87   14.96
  -3  -5   4   42.08    9.18
   3   5  -4   28.79   12.76
   3   5  -3  570.75   15.06
   3   5  -2  226.32    9.84
   3   5   3  266.22    9.21
   3   5   4  915.86   17.28
   3   5   5 1392.88   24.28
   3   5   6  100.32   13.90
   3   5   7   67.65   15.30
   3   5   8    0.29   16.88
   3   5   9  107.43   18.66
   3   5  10  199.66   21.14
   3   5  11  823.40   28.90
   3   5  12  212.44   23.43
   3   6 -12   81.73   42.50
  -3  -6  11  417.88   20.85
   3   6 -11  381.63   40.59
  -3  -6  10   12.80   15.99
   3   6 -10   13.84   33.42
  -3  -6   9   19.05   14.47
   3   6  -9   42.46   30.85
   3   6  -8   57.10   27.51
  -3  -6   8   15.47   13.25
  -3  -6   7   54.63   12.60
   3   6  -7   77.67   25.96
  -3  -6   6    9.50   10.28
   3   6  -6   14.40   23.77
   3   6  -5 2041.05   39.58
  -3  -6   5 2046.21   30.32
  -3  -6   4   26.63    8.56
   3   6  -4   35.42   18.28
   3   6   4  113.11    6.76
   3   6   5   52.22    8.15
   3   6   6   45.50    9.47
   3   6   7  529.75   15.52
   3   6   8  296.18   15.17
   3   6   9  283.59   16.54
  -3  -7  11   62.11   19.05
  -3  -7  10   61.30   17.66
  -3  -7   9   90.88   16.63
  -3  -7   8 1239.73   26.24
  -3  -7   7   93.24   13.55
  -3  -7   5   13.00    9.81
  -3  -7   4  310.80   10.91
  -3  -7   3  479.94   12.62
  -3  -8  11   33.25   20.63
  -3  -8  10  117.95   20.29
  -3  -8   9   27.63   17.98
  -3  -8   8  166.86   17.84
  -3  -8   7    9.76   14.75
  -3  -8   5   76.99   11.49
  -3  -8   4    3.96   10.08
  -3  -8   3   41.94    9.42
  -3  -9  11  149.37   27.78
  -3  -9  10  -12.19   24.39
  -3  -9   9  215.26   25.22
  -3  -9   8  365.10   24.48
  -3  -9   7  143.78   20.00
  -3  -9   6   44.32   17.42
  -3  -9   5   -2.48   14.68
  -3  -9   4   78.85   12.45
  -3  -9   3  522.07   14.44
   4   0 -11   18.71   19.46
  -4  -1  11  116.29   18.60
   4   1 -11   98.33   23.85
   4   1 -10  322.59   21.54
   4   1  -9  394.08   18.41
  -4  -2  11    7.17   18.54
  -4  -2  10   60.30   17.45
   4   2  -7  454.43   16.36
   4   3 -11  407.68   29.23
   4   3 -10  263.31   26.24
   4   3  -9  116.14   21.61
   4   3  -8    4.32   17.80
   4   3  -7   38.89   15.74
   4   3  -6    1.99   12.24
   4   3  -5  173.03   11.49
  -4  -4  11   -2.22   16.20
   4   4 -11   11.63   26.37
  -4  -4  10    7.49   16.13
   4   4 -10   11.58   24.08
  -4  -4   9   40.05   15.37
   4   4  -9   47.01   21.78
  -4  -4   8  890.57   23.42
   4   4  -8  960.52   30.92
   4   4  -7  190.39   18.47
   4   4  -6 1083.10   25.88
   4   4  -5   70.84   13.39
   4   4  -4   13.24   10.26
   4   4  -3    3.41    8.06
   4   5 -11   78.26   28.74
   4   5 -10  -23.39   26.21
  -4  -5   9  539.56   19.19
   4   5  -9  563.46   26.75
  -4  -5   8  187.52   15.52
   4   5  -8  176.20   21.94
  -4  -5   7   28.98   12.12
   4   5  -7   -8.81   18.24
   4   5  -6   45.44   16.16
   4   5  -5  559.93   18.23
   4   5  -4  247.71   14.00
   4   5  -3  539.35   14.49
   4   5  -2  176.60    9.39
   4   5  -1   78.39    6.42
  -4  -6  11   30.47   16.93
   4   6 -11  -13.01   30.71
  -4  -6  10  -10.14   15.52
   4   6 -10   44.04   27.90
  -4  -6   9  293.38   16.67
   4   6  -9  275.94   26.75
  -4  -6   8   13.26   14.87
   4   6  -8   16.50   23.02
  -4  -6   7  483.19   18.22
   4   6  -7  451.09   23.63
   4   6  -6   24.15   17.51
   4   6  -5   21.16   15.74
   4   6  -4  132.78   14.41
   4   6  -3   -5.05   11.58
   4   6  -2  125.74    9.84
   4   6   3    3.21    6.89
  -4  -7  11  107.19   18.68
   4   7 -11   96.94   36.39
  -4  -7  10  331.85   18.90
   4   7 -10  337.16   35.55
  -4  -7   9   80.11   16.16
   4   7  -9   27.11   31.38
  -4  -7   8   -1.83   14.97
   4   7  -8   26.22   29.07
  -4  -7   7   -7.25   15.42
   4   7  -7    8.79   26.51
  -4  -7   6  143.47   15.70
   4   7  -6  133.62   25.98
   4   7  -5   83.40   23.07
  -4  -8  10    8.98   19.23
  -4  -8   9    2.14   18.53
  -4  -8   8  190.37   19.11
  -4  -8   7   -3.13   18.29
  -4  -8   6 1224.51   30.30
   5   3 -11   64.28   23.42
   5   3 -10  355.13   24.02
   5   3  -9   39.90   18.17
   5   3  -8   26.57   14.32
   5   4 -11   45.63   25.35
   5   4 -10  282.36   26.39
   5   4  -9  -10.20   21.34
   5   4  -8  104.57   19.96
   5   4  -7   23.37   15.80
   5   4  -6    1.03   12.96
   5   5 -11  194.92   27.57
   5   5 -10   58.29   24.12
   5   5  -9   23.47   22.58
   5   5  -8   -3.29   19.95
   5   5  -7   23.23   18.60
   5   5  -6  346.30   19.26
   5   5  -5  331.17   16.74
   5   5  -4  351.88   14.28
   5   5  -3   54.67    9.44
  -5  -6  11   23.29   17.95
   0   0   0    0.00    0.00


TITL Sc2N8_78GPa in P2(1)/c
REM P2(1)/c (#14 in standard setting)
CELL 0.28460   3.327827   5.680244   7.396410  90.0000  98.9046  90.0000
ZERR    4.00   0.000642   0.000842   0.000450   0.0000   0.0086   0.0000
LATT  1
SYMM -x, y+1/2,-z+1/2
SFAC N Sc
UNIT 16.00 4.00
TREF
HKLF 4
END
_computing_structure_solution     'SHELXT 2018/2 (Sheldrick, 2018)'
;
_shelx_hkl_checksum                58971
_olex2_submission_special_instructions  'No special instructions were received'
_oxdiff_exptl_absorpt_empirical_details
;
Empirical correction (ABSPACK) includes:
- Absorption correction using spherical harmonics
- Frame scaling
- Detector area scaling
;
_oxdiff_exptl_absorpt_empirical_full_max  1.974
_oxdiff_exptl_absorpt_empirical_full_min  0.540

# start Validation Reply Form
_vrf_PLAT029_Sc2N8_78GPa
;
PROBLEM: _diffrn_measured_fraction_theta_full value Low .      0.545 Why?  
RESPONSE: This measurement was performed at high pressure which, due to 
the high pressure apparatus, limits the theta range. Indeed, the diamond 
anvil cell metallic body typically shadows more than 60% of the reflections.
;
_vrf_PLAT911_Sc2N8_78GPa
;
PROBLEM: Missing FCF Refl Between Thmin & STh/L=    0.600        111 Report
RESPONSE: This measurement was performed at high pressure which, due to 
the high pressure apparatus, limits the theta range. Indeed, the diamond 
anvil cell metallic body typically shadows more than 60% of the reflections.
;
# end Validation Reply Form
